# Supplementary material for: Small RNA transcriptomes of mangroves evolve adaptively in extreme environments
Source: Sci Rep. 2016 Jun 9;6:27551. doi: 10.1038/srep27551 (PMC4899726; doi:10.1038/srep27551)
Supplement: Supplementary Table S3 [file srep27551-s2.xls]

## Sheet: Table S3
Table S3 Homologous sequences for known miRNAs
id	Sequence (5`-3`)	Conservation						Raw Read Count									RPM (Read Per Million)
		Ptc	Gma	Ath	Vvi	Sbi		BG.F.1	BG.F.2	BG.L.1	BG.L.2	KC.F.1	KC.F.2	KC.L.1	KC.L.2		BG.F.1	BG.F.2	BG.L.1	BG.L.2	KC.F.1	KC.F.2	KC.L.1	KC.L.2
miR156	ACAGAAGAUAGAGAGCACAG	0	1	0	0	0		8	9	4	3	31	15	8	17		2	2	1	1	4	2	2	4
miR156	CGACAGAAGAGAGUGAGCAC	0	0	1	0	0		24649	13585	161599	154513	7099	9646	32190	75179		7276	3543	45262	55135	923	1604	8587	16642
miR156	UGACAGAAGAAAGAGAGCAC	0	0	1	0	0		80665	75352	178697	171140	24433	23488	35254	84916		23811	19651	50051	61068	3176	3906	9404	18798
miR156	UGACAGAAGAGAGAGAGCAC	0	0	1	0	0		81859	76276	181915	174377	25352	25483	35831	86437		24163	19892	50953	62223	3296	4238	9558	19134
miR156	UGACAGAAGAGAGAGAGCACA	0	1	0	0	1		98085	85682	223857	207788	56761	57829	75652	203619		28953	22345	62700	74145	7379	9617	20180	45075
miR156	UGACAGAAGAGAGAGAGCAG	0	0	1	0	0		79864	74257	178733	171122	23250	22776	35201	84766		23574	19365	50061	61061	3022	3788	9390	18765
miR156	UGACAGAAGAGAGAGAGCAU	0	0	0	1	0		79868	74263	178749	171138	23258	22788	35202	84770		23575	19367	50066	61067	3023	3790	9390	18765
miR156	UGACAGAAGAGAGCGAGCAC	0	0	0	0	1		80644	74726	181454	173975	24081	24649	35665	85991		23804	19488	50823	62079	3130	4099	9514	19036
miR156	UGACAGAAGAGAGGGAGCAC	1	0	0	1	0		80646	74728	181454	173977	24082	24650	35666	85991		23805	19488	50823	62080	3131	4099	9514	19036
miR156	UGACAGAAGAGAGUGAGCAC	1	1	1	1	1		80659	74746	181526	174041	24104	24685	35679	86014		23809	19493	50844	62103	3133	4105	9517	19041
miR156	UGACAGAGGAGAGUGAGCAC	0	0	0	1	0		23582	12324	161259	154066	5417	8129	31967	74550		6961	3214	45167	54975	704	1352	8527	16503
miR156	UUGACAGAAGAGAGAGAGCACA	0	1	0	0	0		2344153	2916202	1421595	1314252	5392951	3964446	691667	1801079		691943	760506	398174	468962	701063	659265	184500	398703
miR156	UUGACAGAAGAGAGUGAGCAC	0	1	0	0	0		2277684	2830897	1358491	1263004	5122293	3776319	611776	1601567		672323	738260	380500	450675	665879	627980	163190	354538
miR156	UUGACAGAAGAUAGAGAGCAC	1	1	0	1	0		2314066	2887220	1364595	1266585	5210308	3828097	615645	1614344		683062	752948	382209	451953	677320	636591	164222	357366
miR159	AGCUGCUUAGCUAUGGAUCCC	0	1	0	0	0		16	5	27	148	92	18	106	209		5	1	8	53	12	3	28	46
miR159	AUUGGAGUGAAGGGAGCUCCA	0	1	0	0	0		116	45	7	66	312	602	12	5		34	12	2	24	41	100	3	1
miR159	AUUGGAGUGAAGGGAGCUCCG	0	1	0	0	0		116	42	3	57	311	599	10	5		34	11	1	20	40	100	3	1
miR159	AUUGGAGUGAAGGGAGCUCGA	1	0	0	0	0		5	7	4	9	23	51	2	1		1	2	1	3	3	8	1	0
miR159	CUUGGAGUGAAGGGAGCUCUC	0	0	0	1	0		131	43	14	117	395	789	46	11		39	11	4	42	51	131	12	2
miR159	CUUGGAUUGAAGGGAGCUCCU	1	0	0	0	1		157	103	116	472	511	1057	139	38		46	27	32	168	66	176	37	8
miR159	CUUGGGGUGAAGGGAGCUCCU	1	0	0	0	0		5	1	0	1	13	26	0	0		1	0	0	0	2	4	0	0
miR159	GAGCUCCUUGAAGUCCAAUU	0	1	0	0	0		10	18	9	20	1	3	6	22		3	5	3	7	0	0	2	5
miR159	GAGCUCCUUGAAGUCCAAUUG	0	1	0	0	0		15	24	17	26	3	7	13	34		4	6	5	9	0	1	3	8
miR159	GAGUUCCCUGCACUCCAAGUC	0	1	0	0	0		0	0	0	0	0	0	0	0		0	0	0	0	0	0	0	0
miR159	UUUGGAUUGAAGGGAGCUCCU	0	0	1	0	0		155	115	132	505	450	910	179	44		46	30	37	180	58	151	48	10
miR159	UUUGGAUUGAAGGGAGCUCUA	1	1	1	1	0		401	291	516	1383	579	765	633	248		118	76	145	493	75	127	169	55
miR159	UUUGGAUUGAAGGGAGCUCUG	0	0	0	0	1		324	258	446	1282	506	708	552	202		96	67	125	457	66	118	147	45
miR159	UUUGGAUUGAAGGGAGCUCUU	0	0	1	0	0		327	258	447	1286	514	718	561	207		97	67	125	459	67	119	150	46
miR160	UGCCUGGCUCCCUGAAUGCCA	1	0	0	0	1		193	212	234	527	402	101	98	199		57	55	66	188	52	17	26	44
miR160	UGCCUGGCUCCCUGAAUGCCAUC	0	0	0	1	0		194	214	239	537	407	105	101	204		57	56	67	192	53	17	27	45
miR160	UGCCUGGCUCCCUGCAUGCCA	1	0	0	0	0		193	212	234	527	401	101	98	199		57	55	66	188	52	17	26	44
miR160	UGCCUGGCUCCCUGGAUGCCA	1	0	0	0	0		193	212	234	527	401	101	98	199		57	55	66	188	52	17	26	44
miR160	UGCCUGGCUCCCUGUAUGCC	0	1	0	0	0		0	1	1	2	0	0	1	0		0	0	0	1	0	0	0	0
miR160	UGCCUGGCUCCCUGUAUGCCA	1	1	1	1	1		193	212	235	528	401	101	98	199		57	55	66	188	52	17	26	44
miR162	UCGAUAAACCUCUGCAUCCA	0	1	0	0	0		7	5	4	13	6	6	8	3		2	1	1	5	1	1	2	1
miR162	UCGAUAAACCUCUGCAUCCAG	1	1	1	1	1		3542	2485	4992	5801	5349	4329	3645	2827		1046	648	1398	2070	695	720	972	626
miR164	UGGAGAAGCAGGACACGUGAG	0	0	0	0	1		171	86	321	188	144	201	322	155		50	22	90	67	19	33	86	34
miR164	UGGAGAAGCAGGGCACAUGCU	1	0	0	1	0		22495	11587	86993	43335	30754	44850	72947	45243		6640	3022	24366	15463	3998	7458	19458	10015
miR164	UGGAGAAGCAGGGCACGUGC	0	1	0	0	0		146	69	199	138	116	176	250	103		43	18	56	49	15	29	67	23
miR164	UGGAGAAGCAGGGCACGUGCA	1	1	1	1	1		23118	11876	89401	44512	32860	47553	75062	46514		6824	3097	25040	15883	4272	7908	20023	10297
miR164	UGGAGAAGCAGGGCACGUGCG	0	0	1	0	0		23104	11860	89341	44490	32759	47401	75009	46477		6820	3093	25024	15875	4259	7883	20008	10289
miR164	UGGAGAAGCAGGGCACGUGCU	0	0	0	0	1		23109	11866	89347	44497	32819	47484	75030	46494		6821	3094	25025	15878	4266	7896	20014	10292
miR165	UCGGACCAGGCUUCAUCCCCC	0	0	1	0	0		325973	276090	843182	451222	919996	647215	712570	591582		96220	72001	236167	161009	119596	107628	190076	130958
miR166	GGAAUGUCGUCUGGUUCGAG	0	1	0	0	0		200	143	156	132	332	495	85	118		59	37	44	47	43	82	23	26
miR166	GGAAUGUUGUCUGGCUCGAGG	0	1	0	0	0		4595	1994	6627	7169	10938	13223	6902	5602		1356	520	1856	2558	1422	2199	1841	1240
miR166	GGAAUGUUGUUUGGCUCGAGG	0	1	0	0	0		4585	1993	6622	7166	10929	13216	6896	5594		1353	520	1855	2557	1421	2198	1839	1238
miR166	UCGGACCAGGCUCCAUUCCUU	1	0	0	0	0		4471	3667	7397	6477	6255	8429	7292	5321		1320	956	2072	2311	813	1402	1945	1178
miR166	UCGGACCAGGCUUCAAUCCCU	0	0	0	0	1		303339	255948	780827	417971	868549	592332	677269	546434		89539	66748	218702	149144	112908	98501	180660	120964
miR166	UCGGACCAGGCUUCAUUCC	0	0	0	1	0		1269	949	2331	2438	1693	3175	2771	2264		375	247	653	870	220	528	739	501
miR166	UCGGACCAGGCUUCAUUCCC	0	0	0	0	1		3705	2895	4998	5494	3974	6383	5276	4135		1094	755	1400	1960	517	1061	1407	915
miR166	UCGGACCAGGCUUCAUUCCCC	1	1	1	1	0		327590	277461	847413	453812	923446	650942	715001	594483		96697	72358	237352	161933	120044	108248	190725	131600
miR166	UCGGACCAGGCUUCAUUCCCG	0	1	0	0	0		325582	275745	841770	450633	919168	646154	711213	590852		96105	71911	235771	160799	119488	107452	189714	130796
miR166	UCGGACCAGGCUUCAUUCCU	0	0	0	0	1		3664	2868	4921	5437	3904	6283	5197	4093		1082	748	1378	1940	508	1045	1386	906
miR166	UCGGACCAGGCUUCAUUCCUC	0	0	0	0	1		325663	275839	841963	450806	919557	646352	711386	591093		96129	71935	235825	160860	119539	107485	189760	130850
miR166	UCGGACCAGGCUUCAUUCCUU	1	0	0	0	0		304149	256562	782865	419503	870261	594096	679037	547484		89778	66908	219273	149691	113131	98795	181131	121196
miR166	UCUCGGACCAGGCUUCAUUCC	0	1	0	0	0		49431	34757	48724	39074	37442	36086	123611	73427		14591	9064	13647	13943	4867	6001	32973	16254
miR167	AUCAUGCUGGCAGCUUCAACUGGU	0	1	0	0	0		0	0	1	1	0	0	0	0		0	0	0	0	0	0	0	0
miR167	UAAGCUGCCAGCAUGAUCUUG	0	0	1	0	0		37	65	45	59	112	85	126	151		11	17	13	21	15	14	34	33
miR167	UCAUGCUGGCAGCUUCAACUGGU	0	1	0	0	0		0	0	1	1	0	0	0	0		0	0	0	0	0	0	0	0
miR167	UGAAGCUGCCAACAUGAUCUG	1	0	0	0	0		30931	50388	47658	46114	64321	62240	60428	59766		9130	13141	13349	16455	8361	10350	16119	13230
miR167	UGAAGCUGCCAGCAUGAUCUA	1	1	1	1	1		31620	51641	50796	47864	68461	66237	61439	60111		9334	13467	14227	17079	8900	11015	16389	13307
miR167	UGAAGCUGCCAGCAUGAUCUC	0	0	0	1	0		31613	51637	50741	47829	68406	66189	61414	60107		9331	13466	14212	17067	8893	11007	16382	13306
miR167	UGAAGCUGCCAGCAUGAUCUG	1	1	0	1	1		31616	51639	50777	47870	68409	66190	61487	60165		9332	13467	14222	17081	8893	11007	16401	13319
miR167	UGAAGCUGCCAGCAUGAUCUGA	0	1	0	0	0		121002	188057	350719	338155	323457	279950	1009305	1148725		35717	49043	98233	120663	42048	46554	269229	254292
miR167	UGAAGCUGCCAGCAUGAUCUGG	0	0	1	0	0		119955	186244	334912	329899	320626	277691	1003530	1146177		35408	48570	93805	117717	41680	46178	267689	253728
miR167	UGAAGCUGCCAGCAUGAUCUU	1	1	0	0	0		31642	51683	50750	47834	68471	66247	61423	60115		9340	13478	14215	17069	8901	11017	16384	13308
miR168	UCGCUUGGUGCAGAUCGGGAC	0	0	0	0	1		126135	70889	123958	95620	221412	181353	249670	333295		37232	18487	34719	34120	28783	30158	66599	73781
miR168	UCGCUUGGUGCAGGUCGGG	0	1	0	0	0		50	54	38	30	25	26	50	86		15	14	11	11	3	4	13	19
miR168	UCGCUUGGUGCAGGUCGGGAA	1	1	1	1	0		128895	72527	127498	98336	226148	185270	255018	339809		38047	18914	35711	35089	29398	30809	68025	75223
miR169	AAGCCAAGGAUGAAUUGCCGG	0	0	0	1	0		902	494	32	48	426	354	162	354		266	129	9	17	55	59	43	78
miR169	AAGCCAAGGAUGACUUGCCGA	0	1	0	0	0		1350	799	65	109	596	465	181	360		398	208	18	39	77	77	48	80
miR169	AAGCCAAGGAUGACUUGCCUG	1	0	0	0	0		1209	592	64	123	481	390	178	356		357	154	18	44	63	65	47	79
miR169	AGCCAAGGAUGACUUGCCGG	0	1	0	0	0		16	5	3	0	3	6	4	11		5	1	1	0	0	1	1	2
miR169	CAGCCAAGAAUGACUUGCCGG	0	1	0	0	0		1062	711	35	47	553	443	173	366		313	185	10	17	72	74	46	81
miR169	CAGCCAAGAAUGAUUUGCCGG	1	0	0	1	0		888	494	32	47	425	352	162	353		262	129	9	17	55	59	43	78
miR169	CAGCCAAGGAUGACUUGCCGA	1	1	1	1	1		1364	812	65	108	604	473	186	367		403	212	18	39	79	79	50	81
miR169	CAGCCAAGGAUGACUUGCCGG	1	1	1	1	1		1151	800	45	69	605	476	179	367		340	209	13	25	79	79	48	81
miR169	CAGCCAAGGGUGAUUUGCCGG	0	1	0	0	0		890	494	32	47	424	352	162	353		263	129	9	17	55	59	43	78
miR169	CCGGUGCCAUCCCGUCUCAUA	0	1	0	0	0		0	0	0	0	0	0	0	0		0	0	0	0	0	0	0	0
miR169	CGAGUCAAGGAUGACUUGCCG	0	0	0	1	0		78	12	1	2	63	74	24	16		23	3	0	1	8	12	6	4
miR169	GAGCCAAGAAUGACUUGCCGG	1	0	0	0	0		889	492	32	49	427	354	162	354		262	128	9	17	56	59	43	78
miR169	GAGCCAAGAAUGACUUGUCGG	1	0	0	0	0		13	6	3	0	2	4	5	11		4	2	1	0	0	1	1	2
miR169	GAGCCAAGGAUGACUGGCCGU	0	0	0	1	0		28	9	3	2	7	11	4	11		8	2	1	1	1	2	1	2
miR169	GAGCCAAGGAUGACUUGCCGC	0	0	0	1	0		1120	785	43	57	593	463	171	359		331	205	12	20	77	77	46	79
miR169	GAGCCAAGGAUGACUUGCCGG	0	0	0	1	0		1148	798	45	69	603	476	179	367		339	208	13	25	78	79	48	81
miR169	GAGCCAAGGAUGACUUGCCGU	0	0	0	1	0		1121	785	43	55	593	463	171	359		331	205	12	20	77	77	46	79
miR169	GGCGAGACAUCUUGGCUCAUU	0	1	0	0	0		0	0	0	0	0	0	0	0		0	0	0	0	0	0	0	0
miR169	UAGCCAAGAAUGACUUGCCGG	0	1	0	0	0		966	579	42	66	477	387	168	355		285	151	12	24	62	64	45	79
miR169	UAGCCAAGAAUGACUUGCCUA	0	0	0	0	1		314	101	31	75	57	37	16	2		93	26	9	27	7	6	4	0
miR169	UAGCCAAGAAUGGCUUGCCUA	0	0	0	0	1		73	87	10	7	48	28	3	1		22	23	3	2	6	5	1	0
miR169	UAGCCAAGGACGACUUGCCCA	1	0	0	0	0		78	88	11	7	50	30	3	1		23	23	3	2	6	5	1	0
miR169	UAGCCAAGGACGACUUGCCUA	1	0	0	0	0		314	101	32	76	57	37	16	2		93	26	9	27	7	6	4	0
miR169	UAGCCAAGGACGACUUGCCUG	1	0	0	0	0		105	92	15	24	54	38	10	15		31	24	4	9	7	6	3	3
miR169	UAGCCAAGGAUGACUUGCCCA	1	0	0	0	0		484	315	36	76	175	119	26	19		143	82	10	27	23	20	7	4
miR169	UAGCCAAGGAUGACUUGCCGG	0	0	0	0	1		1154	799	46	72	606	476	179	368		341	208	13	26	79	79	48	81
miR169	UAGCCAAGGAUGACUUGCCUA	1	0	0	1	1		489	314	37	77	175	120	26	19		144	82	10	27	23	20	7	4
miR169	UAGCCAAGGAUGACUUGCCUG	1	0	1	0	1		1204	592	63	123	481	390	178	356		355	154	18	44	63	65	47	79
miR169	UAGCCAAGGAUGACUUGCCUGC	0	0	0	1	0		1229	615	70	128	531	415	202	418		363	160	20	46	69	69	54	93
miR169	UAGCCAAGGAUGACUUGCUCG	1	0	0	0	0		90	92	13	19	52	37	10	13		27	24	4	7	7	6	3	3
miR169	UAGCCAAGGAUGAUUUGCCUG	0	0	0	0	1		108	95	14	23	54	38	10	14		32	25	4	8	7	6	3	3
miR169	UAGCCAUGGAUGAAUUGCCUG	1	0	0	0	0		77	87	10	19	50	33	6	1		23	23	3	7	6	5	2	0
miR169	UAGCGAAGGAUGACUUGCCUA	0	0	0	1	0		314	101	31	75	57	37	16	2		93	26	9	27	7	6	4	0
miR169	UCAGCCAAGGAUGACUUGCCG	1	0	0	0	0		240	127	24	344	111	106	29	17		71	33	7	123	14	18	8	4
miR169	UGAGCCAAGGAUGACUUGCCG	1	0	1	0	0		243	129	25	360	111	107	29	17		72	34	7	128	14	18	8	4
miR169	UGAGCCAAGGAUGACUUGCCGGU	0	1	0	0	0		1335	872	66	429	697	575	217	449		394	227	18	153	91	96	58	99
miR169	UGAGCCAAGGAUGGCUUGCCG	0	0	0	1	0		164	42	16	358	64	77	26	17		48	11	4	128	8	13	7	4
miR169	UGAGUCAAGGAUGACUUGCCG	0	0	0	1	0		162	40	15	339	64	77	26	17		48	10	4	121	8	13	7	4
miR169	UUUCGACGAGUUGUUCUUGGC	0	1	0	0	0		0	0	0	0	0	0	0	0		0	0	0	0	0	0	0	0
miR171	ACGGCGUGAUAUUGGUACGGCUC	0	1	0	0	0		0	0	0	0	0	0	0	0		0	0	0	0	0	0	0	0
miR171	AGAUAUUGGUGCGGUUCAAUC	0	1	0	0	0		307	552	1369	388	685	1216	1550	719		91	144	383	138	89	202	413	159
miR171	AGAUUGAGCCGCGCCAAUAUC	1	0	0	0	0		1637	2199	1173	1086	4649	2826	1098	823		483	573	329	388	604	470	293	182
miR171	AUAAGAAAGCAAUGCUCAAA	0	1	0	0	0		0	0	0	0	0	0	0	0		0	0	0	0	0	0	0	0
miR171	AUGAGCCGAACCAAUAUCACU	0	0	0	0	1		2	0	3	1	0	1	2	0		1	0	1	0	0	0	1	0
miR171	AUUGAGACGAGCCGAAUCAAU	0	1	0	0	0		0	0	0	1	0	0	0	0		0	0	0	0	0	0	0	0
miR171	CGAGCCGAAUCAAUAUCACU	1	0	0	0	0		0	0	0	0	0	0	0	0		0	0	0	0	0	0	0	0
miR171	CGAGCCGAAUCAAUAUCACUC	0	1	0	0	0		319	27	119	133	7	7	0	0		94	7	33	47	1	1	0	0
miR171	CGAUGUUGGUGAGGUUCAAUC	0	1	0	0	0		7	2	7	3	6	11	20	10		2	1	2	1	1	2	5	2
miR171	GAGGUGAGCCGAGCCAAUAUC	0	0	0	0	1		0	0	0	0	0	0	0	0		0	0	0	0	0	0	0	0
miR171	GGAUUGAGCCGCGCCAAUACU	1	0	0	0	0		26	16	11	12	27	29	9	9		8	4	3	4	4	5	2	2
miR171	GGAUUGAGCCGCGCCAAUAUC	1	0	0	0	0		1637	2199	1173	1086	4649	2827	1098	823		483	573	329	388	604	470	293	182
miR171	GGAUUGAGCCGCGUCAAUAUC	0	0	0	0	1		2	6	4	2	5	1	3	1		1	2	1	1	1	0	1	0
miR171	GUGAGCCGAACCAAUAUCACU	0	0	0	0	1		2	0	3	1	0	1	2	0		1	0	1	0	0	0	1	0
miR171	UAUUGGCCUGGUUCACUCAGA	0	1	0	0	0		9	10	4	12	83	112	9	7		3	3	1	4	11	19	2	2
miR171	UGAGCCGUGCCAAUAUCACGA	0	1	0	0	0		2	2	1	1	0	0	2	1		1	1	0	0	0	0	1	0
miR171	UGAUUGAGCCGCGCCAAUAUC	0	0	1	1	1		1665	2251	1205	1109	4752	2915	1137	853		491	587	338	396	618	485	303	189
miR171	UGAUUGAGCCGCGUCAAUAUC	0	0	0	1	0		1635	2200	1174	1085	4649	2822	1097	823		483	574	329	387	604	469	293	182
miR171	UGAUUGAGCCGUGCCAAUAUC	1	1	0	1	1		1668	2253	1206	1110	4753	2917	1139	853		492	588	338	396	618	485	304	189
miR171	UGAUUGAGUCGUGUCAAUAUC	0	1	0	0	0		1638	2204	1177	1085	4637	2825	1101	819		484	575	330	387	603	470	294	181
miR171	UGGUUGAGCCGCGCCAAUAUC	0	0	0	1	0		1636	2198	1173	1084	4650	2824	1098	824		483	573	329	387	604	470	293	182
miR171	UUGAGCCGAACCAAUAUCACC	0	0	0	1	0		80	143	117	82	130	120	252	116		24	37	33	29	17	20	67	26
miR171	UUGAGCCGCGCCAAUAUCACU	0	0	0	1	0		250	365	318	591	294	247	434	303		74	95	89	211	38	41	116	67
miR171	UUGAGCCGUGCCAAUAUCACG	1	1	1	0	0		247	369	323	587	281	234	426	293		73	96	90	209	37	39	114	65
miR172	AGAAUCCUGAUGAUGCUGCAA	1	0	0	0	0		202	57	40	32	917	706	219	121		60	15	11	11	119	117	58	27
miR172	AGAAUCCUGAUGAUGCUGCAC	0	0	0	0	1		202	57	40	31	882	657	125	74		60	15	11	11	115	109	33	16
miR172	AGAAUCUUGAUGAUGCUGCA	0	1	0	0	1		3	0	2	1	1	0	9	2		1	0	1	0	0	0	2	0
miR172	AGAAUCUUGAUGAUGCUGCAG	0	0	1	0	0		314	147	254	205	1017	774	899	434		93	38	71	73	132	129	240	96
miR172	AGAAUCUUGAUGAUGCUGCAU	1	1	1	0	0		316	147	257	206	1017	776	920	441		93	38	72	74	132	129	245	98
miR172	GCAGCACCAUCAAGAUUCAC	0	1	0	0	0		34	3	20	3	36	37	117	146		10	1	6	1	5	6	31	32
miR172	GCAGCAGCAUCAAGAUUCACA	0	1	0	0	0		279	22	96	23	221	179	406	428		82	6	27	8	29	30	108	95
miR172	GGAAUCUUGAUGAUGCUGCA	0	0	0	0	1		3	0	2	0	1	0	7	2		1	0	1	0	0	0	2	0
miR172	GGAAUCUUGAUGAUGCUGCAG	1	1	0	1	0		255	64	52	50	902	671	149	87		75	17	15	18	117	112	40	19
miR172	GGAAUCUUGAUGAUGCUGCAGCAG	0	1	0	0	0		256	65	56	52	912	679	153	87		76	17	16	19	119	113	41	19
miR172	GGAAUCUUGAUGAUGCUGCAU	1	0	1	0	0		313	147	253	203	964	712	803	388		92	38	71	72	125	118	214	86
miR172	GUAGCAUCAUCAAGAUUCAC	0	1	0	0	0		34	3	20	3	36	37	117	146		10	1	6	1	5	6	31	32
miR172	UGAAUCUUGAUGAUGCUACAC	0	0	0	1	0		11	2	8	22	7	4	49	26		3	1	2	8	1	1	13	6
miR172	UGAAUCUUGAUGAUGCUACAU	0	0	0	1	0		13	6	17	28	7	6	91	42		4	2	5	10	1	1	24	9
miR172	UGAAUCUUGAUGAUGCUGCAC	0	0	0	0	1		253	64	51	48	885	658	148	89		75	17	14	17	115	109	39	20
miR172	UGAGAAUCUUGAUGAUGCUGCAU	0	0	0	1	0		380	157	291	227	1306	1038	2110	878		112	41	82	81	170	173	563	194
miR319	UGGACUGAAGGGGAGCUCCUUC	0	1	0	0	0		0	0	0	0	0	0	0	0		0	0	0	0	0	0	0	0
miR319	UUGGACUGAAAGGAGCUCCU	0	1	0	0	0		113	40	3	58	302	565	10	4		33	10	1	21	39	94	3	1
miR319	UUGGACUGAAGGGAGCUCCC	1	1	0	0	0		121	41	4	61	320	570	10	4		36	11	1	22	42	95	3	1
miR319	UUGGACUGAAGGGAGCUCCCA	0	0	0	1	0		1886	176	12	82	933	1246	10	4		557	46	3	29	121	207	3	1
miR319	UUGGACUGAAGGGAGCUCCCU	0	1	1	1	0		1919	179	12	82	959	1250	10	4		566	47	3	29	125	208	3	1
miR319	UUGGACUGAAGGGAGCUCCU	1	0	0	0	0		121	41	4	70	319	572	10	4		36	11	1	25	41	95	3	1
miR319	UUGGACUGAAGGGAGCUCCUU	0	0	1	0	0		1888	177	12	91	933	1248	10	4		557	46	3	32	121	208	3	1
miR319	UUGGACUGAAGGGAGCUCCUUC	0	1	0	0	0		1962	186	12	98	1055	1470	11	5		579	49	3	35	137	244	3	1
miR319	UUGGACUGAAGGGGAGCUCCUUC	0	1	0	0	0		0	0	0	0	0	0	0	0		0	0	0	0	0	0	0	0
miR319	UUGGACUGAAGGGGCCUCUU	0	1	0	0	0		1	0	0	1	0	3	0	0		0	0	0	0	0	0	0	0
miR319	UUGGACUGAAGGGUGCUCCC	0	0	0	0	1		120	41	4	59	317	567	10	4		35	11	1	21	41	94	3	1
miR319	UUGGGCUGAAGGGAGCUCCC	1	0	0	0	0		119	41	4	59	316	567	10	4		35	11	1	21	41	94	3	1
miR319	UUUGGACUGAAGGGAGCUCCU	0	0	0	1	0		165	103	115	464	520	1063	139	35		49	27	32	166	68	177	37	8
miR390	AAGCUCAGGAGGGAUAGCACC	0	1	0	0	0		23405	11551	1685	1026	18966	25726	907	1161		6909	3012	472	366	2466	4278	242	257
miR390	AAGCUCAGGAGGGAUAGCGCC	1	1	1	1	1		23419	11554	1673	1018	18964	25718	903	1155		6913	3013	469	363	2465	4277	241	256
miR390	CGCUAUCCAUCCUGAGUUUC	0	1	0	0	0		2602	2176	399	230	68	54	5	13		768	567	112	82	9	9	1	3
miR393	UCCAAAGGGAUCGCAUUGAUC	1	1	0	1	1		105	99	58	68	117	92	278	267		31	26	16	24	15	15	74	59
miR393	UCCAAAGGGAUCGCAUUGAUCC	0	0	1	0	0		241	244	236	165	636	433	696	557		71	64	66	59	83	72	186	123
miR394	AGCUCUGUUGGCUACACUUU	0	1	0	0	0		0	0	0	0	0	0	0	0		0	0	0	0	0	0	0	0
miR394	AGGUGGGCAUACUGUCAACU	0	1	0	0	0		1	0	0	0	0	0	0	0		0	0	0	0	0	0	0	0
miR394	CUGUUGGUCUCUCUUUGUAA	1	0	0	0	0		0	0	0	0	0	0	0	0		0	0	0	0	0	0	0	0
miR394	UUGGCAUUCUGUCCACCUCC	1	1	1	1	1		434	484	416	3392	151	58	37	162		128	126	117	1210	20	10	10	36
miR394	UUGGCAUUCUGUCCACCUCCAU	0	0	0	1	0		437	489	418	3436	154	58	40	164		129	128	117	1226	20	10	11	36
miR395	AUGAAGUGUUUGGGGGAACUC	0	0	0	0	1		406	233	1057	12430	134	270	231	108		120	61	296	4435	17	45	62	24
miR395	CUGAAGAGUCUGGAGGAACUC	0	0	0	1	0		0	0	4	19	0	0	0	1		0	0	1	7	0	0	0	0
miR395	CUGAAGGGUUUGGAGGAACUC	1	0	0	0	0		401	230	1038	12281	133	265	224	107		118	60	291	4382	17	44	60	24
miR395	CUGAAGUGUUUGGGGGAACUC	1	1	1	1	0		406	233	1057	12435	134	270	231	108		120	61	296	4437	17	45	62	24
miR395	CUGAAGUGUUUGGGGGGACUC	0	0	1	0	0		405	233	1057	12430	134	270	231	108		120	61	296	4435	17	45	62	24
miR395	GUGAAGUGCUUGGGGGAACUC	0	0	0	0	1		399	230	1031	12216	133	264	225	106		118	60	289	4359	17	44	60	23
miR395	GUGAAGUGUUUGGAGGAACUC	0	0	0	0	1		399	230	1031	12211	132	263	224	106		118	60	289	4357	17	44	60	23
miR395	GUGAAGUGUUUGGGGGAACUC	0	0	0	0	1		406	233	1057	12430	134	270	231	108		120	61	296	4435	17	45	62	24
miR396	AAGAAAGCUGUGGGAGAAUAUGGC	0	1	0	0	0		13	8	11	7	0	2	4	7		4	2	3	2	0	0	1	2
miR396	AGCUUUCUUGAACUUCUUAUGCCUA	0	1	0	0	0		0	0	0	0	0	0	0	0		0	0	0	0	0	0	0	0
miR396	CUCCACAGGCUUUCUUGAACUG	0	0	0	0	1		0	2	1	0	1	1	0	0		0	1	0	0	0	0	0	0
miR396	GCUCAAGAAAGCUGUGGGAGA	0	1	0	0	0		4636	4318	2784	2886	719	686	1377	2412		1368	1126	780	1030	93	114	367	534
miR396	GUUCAAUAAAGCUGUGGGAAG	0	1	0	0	0		1413	2361	9693	9492	623	873	114	1984		417	616	2715	3387	81	145	30	439
miR396	UCCACAGCUUUCUUGAACUG	0	1	0	0	0		9	15	22	9	4	10	18	6		3	4	6	3	1	2	5	1
miR396	UUCAAUAAAGCUGUGGGAAG	0	1	0	0	0		1109	1669	7235	8148	464	449	64	1519		327	435	2026	2907	60	75	17	336
miR396	UUCCACAGCUUUCUUGAACU	0	0	0	1	0		55	59	95	87	40	44	120	58		16	15	27	31	5	7	32	13
miR396	UUCCACAGCUUUCUUGAACUA	0	0	0	1	0		4089	3596	12371	6500	3859	3606	8068	5881		1207	938	3465	2319	502	600	2152	1302
miR396	UUCCACAGCUUUCUUGAACUG	1	1	1	1	1		4089	3597	12372	6501	3862	3607	8073	5883		1207	938	3465	2320	502	600	2153	1302
miR396	UUCCACAGCUUUCUUGAACUGU	0	1	0	0	0		4138	3676	12559	6731	3959	3757	8381	6040		1221	959	3518	2402	515	625	2236	1337
miR396	UUCCACAGCUUUCUUGAACUU	1	1	1	0	1		4090	3598	12383	6507	3861	3612	8079	5890		1207	938	3468	2322	502	601	2155	1304
miR396	UUCCACAGGCUUUCUUGAACUG	0	0	0	0	1		0	2	1	1	1	1	0	0		0	1	0	0	0	0	0	0
miR396	UUCCACGGCUUUCUUGAACUG	1	0	0	0	0		4051	3556	12262	6432	3823	3566	7907	5807		1196	927	3434	2295	497	593	2109	1285
miR396	UUCCACGGCUUUCUUGAACUU	1	0	0	0	0		4066	3569	12288	6451	3835	3589	8015	5845		1200	931	3442	2302	499	597	2138	1294
miR396	UUCUUGAACUUCUUAUGCAUC	0	1	0	0	0		0	0	0	0	0	0	0	0		0	0	0	0	0	0	0	0
miR397	CCAUUGAGUGCAGCGUUGAUG	1	0	0	0	0		17367	7928	32676	2940	2846	1263	3688	4022		5126	2068	9152	1049	370	210	984	890
miR397	UCACCGGCGCUGCACUCAAUU	0	0	0	0	1		0	0	0	0	0	0	0	0		0	0	0	0	0	0	0	0
miR397	UCAUUGAGUGCAGCGUUGAUG	1	1	1	1	1		17631	8064	32918	2970	2849	1264	3695	4024		5204	2103	9220	1060	370	210	986	891
miR397	UCAUUGAGUGCAUCGUUGAUG	0	0	1	0	0		17364	7931	32679	2940	2847	1262	3688	4022		5125	2068	9153	1049	370	210	984	890
miR397	UCAUUGAGUGGAGCUUUGAUG	1	0	0	0	0		3369	2319	21250	1684	2768	1218	3599	3944		994	605	5952	601	360	203	960	873
miR398	UGUGUUCUCAGGUCACCCCUG	0	0	1	0	0		201	217	283	74	61	39	34	40		59	57	79	26	8	6	9	9
miR398	UGUGUUCUCAGGUCACCCCUU	1	1	1	1	0		195	208	273	71	61	38	34	40		58	54	76	25	8	6	9	9
miR398	UGUGUUCUCAGGUCGCCCCCG	0	0	0	0	1		201	218	283	74	60	38	34	40		59	57	79	26	8	6	9	9
miR398	UGUGUUCUCAGGUCGCCCCUG	1	1	0	1	0		202	221	285	74	61	39	37	40		60	58	80	26	8	6	10	9
miR399	CGCCAAAGGAGAGUUGCCCUC	1	0	0	0	0		20	25	2	1	7	5	18	1		6	7	1	0	1	1	5	0
miR399	CGCCAAAGGAGAGUUGCCCUG	0	0	0	1	0		20	26	3	3	63	13	129	22		6	7	1	1	8	2	34	5
miR399	UGCCAAAGAAGAUUUGCCCCG	1	0	0	0	0		2	2	12	11	42	8	35	2		1	1	3	4	5	1	9	0
miR399	UGCCAAAGGAAAUUUGCCCCG	0	0	0	0	1		2	2	12	11	42	8	35	2		1	1	3	4	5	1	9	0
miR399	UGCCAAAGGAGAAUUGCCCUG	1	0	0	1	1		2	6	15	14	99	20	162	23		1	2	4	5	13	3	43	5
miR399	UGCCAAAGGAGAGCUGCCCUG	0	0	0	0	1		0	4	3	2	57	12	127	21		0	1	1	1	7	2	34	5
miR399	UGCCAAAGGAGAGUUGCCCUA	1	0	0	0	0		20	24	3	3	64	13	129	22		6	6	1	1	8	2	34	5
miR399	UGCCAAAGGAGAGUUGCCCUG	0	0	1	1	1		22	26	15	15	104	21	162	24		6	7	4	5	14	3	43	5
miR399	UGCCAAAGGAGAGUUUCCCUG	1	0	0	0	0		0	4	3	2	57	12	127	21		0	1	1	1	7	2	34	5
miR399	UGCCAAAGGAGAUUUGCCCAG	0	0	0	0	1		3	3	12	16	97	17	147	57		1	1	3	6	13	3	39	13
miR399	UGCCAAAGGAGAUUUGCCCCG	1	0	1	0	0		3	3	12	16	97	16	147	56		1	1	3	6	13	3	39	12
miR399	UGCCAAAGGAGAUUUGCCCCU	0	0	0	1	0		2	5	14	11	44	12	47	2		1	1	4	4	6	2	13	0
miR399	UGCCAAAGGAGAUUUGCCCGG	1	0	1	1	0		3	3	12	16	97	16	148	56		1	1	3	6	13	3	39	12
miR399	UGCCAAAGGAGAUUUGCCCUG	0	0	1	0	0		3	6	15	18	99	20	162	56		1	2	4	6	13	3	43	12
miR399	UGCCAAAGGAGAUUUGCCUCG	0	0	1	0	0		2	2	12	11	42	8	36	2		1	1	3	4	5	1	10	0
miR399	UGCCAAAGGAGAUUUGCUCAC	1	0	0	0	0		0	1	4	2	2	1	7	0		0	0	1	1	0	0	2	0
miR399	UGCCAAAGGAGAUUUGCUCGU	0	0	0	1	0		2	1	8	9	2	0	5	0		1	0	2	3	0	0	1	0
miR399	UGCCAAAGGAGAUUUGUCCGG	1	0	0	0	0		3	2	12	16	42	8	36	2		1	1	3	6	5	1	10	0
miR399	UGCCAAAGGGGAUUUGCCCGG	0	0	0	0	1		3	2	12	13	42	8	35	2		1	1	3	5	5	1	9	0
miR399	UGCCGAAGGAGAUUUGUCCUG	0	0	0	1	0		0	0	0	3	0	0	2	33		0	0	0	1	0	0	1	7
miR403	UUAGAUUCACGCACAAACUCG	1	0	1	1	0		3928	3856	2799	1945	239	224	499	471		1159	1006	784	694	31	37	133	104
miR403	UUAGAUUCACGCACAAACUUG	0	1	0	0	0		3963	3908	2830	1961	240	224	498	473		1170	1019	793	700	31	37	133	105
miR408	AUGCACUGCCUCUUCCCUGGC	1	1	1	1	0		688	1691	1570	868	141	97	123	120		203	441	440	310	18	16	33	27
miR408	CUGCACUGCCUCUUCCCUGGC	0	0	0	0	1		694	1702	1584	870	142	97	124	120		205	444	444	310	18	16	33	27
miR408	CUGGGAACAGGCAGGGCACG	0	1	0	0	0		0	0	0	0	0	0	0	0		0	0	0	0	0	0	0	0
miR408	UGCACUGCCUCUUCCCUGGC	0	1	0	0	0		65	101	117	55	2	0	8	3		19	26	33	20	0	0	2	1
miR482	AGAAUUUGUGGGAAUGGGCUGA	0	1	0	0	0		0	0	0	0	0	0	0	0		0	0	0	0	0	0	0	0
miR482	AUUUGUGGGAAUGGGCUGAUUGG	0	1	0	0	0		0	0	0	0	0	0	0	0		0	0	0	0	0	0	0	0
miR482	CCUACUCCUCCCAUUCC	1	0	0	0	0		0	0	0	0	0	0	0	0		0	0	0	0	0	0	0	0
miR482	UAUGGGGGGAUUGGGAAGGAAU	0	1	0	0	0		0	0	0	0	1	0	0	0		0	0	0	0	0	0	0	0
miR482	UCUUCCCAAUUCCGCCCAUUCCUA	0	1	0	0	0		2	6	5	2	0	0	0	0		1	2	1	1	0	0	0	0
miR482	UCUUCCCUACACCUCCCAUACC	0	1	0	0	0		269	398	101	120	0	1	0	0		79	104	28	43	0	0	0	0
miR482	UCUUGCCUACUCCUCCCAUU	1	0	0	0	0		1	0	0	0	0	0	0	0		0	0	0	0	0	0	0	0
miR482	UCUUUCCUACUCCUCCCAUUCC	0	0	0	1	0		2	4	10	8	9	5	4	2		1	1	3	3	1	1	1	0
miR482	UUCCCAAUUCCGCCCAUUCCU	0	1	0	0	0		0	0	0	0	0	0	0	0		0	0	0	0	0	0	0	0
miR530	UGCAUUUGCACCUGCACCUU	1	0	0	0	0		0	0	5	3	0	1	3	4		0	0	1	1	0	0	1	1
miR530	UGCAUUUGCACCUGCACUUU	0	1	0	0	0		0	0	5	3	0	1	3	4		0	0	1	1	0	0	1	1
miR530	UGCAUUUGCACCUGCACUUUA	0	1	0	0	0		22	22	297	263	21	19	171	202		6	6	83	94	3	3	46	45
miR530	UGCAUUUGCACCUGCAUCUU	1	0	0	0	0		0	0	5	3	0	1	3	4		0	0	1	1	0	0	1	1
miR535	UGACAACGAGAGAGAGCACGC	0	0	0	1	0		157645	134134	276787	145157	150538	175444	318922	210380		46533	34980	77525	51796	19569	29175	85072	46572
miR828	UCUUGCUCAAAUGAGUAUUCCA	0	0	0	1	0		5	3	8	3	18	24	22	51		1	1	2	1	2	4	6	11
miR828	UCUUGCUCAAAUGAGUGUUCCA	0	0	0	1	0		5	3	8	3	18	24	22	51		1	1	2	1	2	4	6	11
miR828	UCUUGCUUAAAUGAGUAUUCCA	0	0	1	0	0		5	3	8	3	18	24	22	51		1	1	2	1	2	4	6	11
miR858	UUCGUUGUCUGUUCGACCUUG	0	0	1	0	0		8952	5086	41498	31161	108372	77505	119748	37246		2642	1326	11623	11119	14088	12889	31942	8245
miR858	UUUCGUUGUCUGUUCGACCUU	0	0	1	0	0		25175	11110	89801	92515	127786	128800	218343	72858		7431	2897	25152	33012	16612	21419	58242	16129
miR1507	CCUCAUUCCAAACAUCAUCU	0	1	0	0	0		0	0	0	0	0	0	0	0		0	0	0	0	0	0	0	0
miR1507	UCUCAUUCCAUACAUCGUCUG	0	1	0	0	0		0	0	0	0	0	0	0	0		0	0	0	0	0	0	0	0
miR1507	UCUCAUUCCAUACAUCGUCUGA	0	1	0	0	0		34	3	13	49	23	2	0	8		10	1	4	17	3	0	0	2
miR2111	GUCCUUGGGAUGCAGAUUACG	0	1	0	0	0		1	4	5	7	0	0	0	0		0	1	1	2	0	0	0	0
miR2111	UAAUCUGCAUCCUGAGGUCUA	0	0	0	1	0		1697	1169	2751	1827	48	15	59	72		501	305	771	652	6	2	16	16
miR2111	UAAUCUGCAUCCUGAGGUUUA	0	0	1	0	0		1699	1170	2756	1828	48	15	59	72		502	305	772	652	6	2	16	16
