# Supplementary material for: Small RNA transcriptomes of mangroves evolve adaptively in extreme environments
Source: Sci Rep. 2016 Jun 9;6:27551. doi: 10.1038/srep27551 (PMC4899726; doi:10.1038/srep27551)
Supplement: Supplementary Table S4 [file srep27551-s3.xls]

## Sheet: Table S4
Table S4 Targets of conserved miRNA and novel miRNA and GO annotation for targets.
miRNA family ID	Target (mRNA)	Score	Best hit in TAIR10	Gene annotation by AgBase	GO annotation
					cellular component	molecular function	biological process
miR156	AT1G03980	3	| Symbols: ATPCS2, PCS2 | phytochelatin synthase 2 | chr1:1018570-1022108 REVERSE LENGTH=2337
miR156	AT1G71400	2.5	| Symbols: AtRLP12, RLP12 | receptor like protein 12 | chr1:26909835-26912597 FORWARD LENGTH=2763
miR156	AT1G11190	3	| Symbols: BFN1, ENDO1 | bifunctional nuclease i | chr1:3750066-3752780 REVERSE LENGTH=1274
miR156	AT2G34960	2.5	| Symbols: CAT5 | cationic amino acid transporter 5 | chr2:14744037-14745961 REVERSE LENGTH=1925
miR156	AT1G30450	2.5	| Symbols: CCC1, ATCCC1, HAP5 | cation-chloride co-transporter 1 | chr1:10762739-10769532 FORWARD LENGTH=3432
miR156	AT3G02210	3	| Symbols: COBL1 | COBRA-like protein 1 precursor | chr3:409201-411652 REVERSE LENGTH=1684
miR156	AT2G21840	2.5	| Symbols: | Cysteine/Histidine-rich C1 domain family protein | chr2:9307060-9310058 REVERSE LENGTH=2654
miR156	AT3G21910	2.5	| Symbols: | Domain of unknown function (DUF26) | chr3:7717372-7718405 FORWARD LENGTH=837
miR156	AT3G17330	2.5	| Symbols: ECT6 | evolutionarily conserved C-terminal region 6 | chr3:5916940-5920188 REVERSE LENGTH=2276
miR156	AT1G22000	2	| Symbols: | FBD, F-box and Leucine Rich Repeat domains containing protein | chr1:7744189-7747785 FORWARD LENGTH=2504
miR156	AT1G26890	2	| Symbols: | FBD, F-box and Leucine Rich Repeat domains containing protein | chr1:9317589-9319246 FORWARD LENGTH=1428
miR156	AT1G53290	3	| Symbols: | Galactosyltransferase family protein | chr1:19871299-19873490 FORWARD LENGTH=1331
miR156	AT3G47170	2.5	| Symbols: | HXXXD-type acyl-transferase family protein | chr3:17368672-17370494 REVERSE LENGTH=1407
miR156	AT3G05165	2.5	| Symbols: | Major facilitator superfamily protein | chr3:1458136-1462917 REVERSE LENGTH=1735
miR156	AT1G35516	2.5	| Symbols: | myb-like transcription factor family protein | chr1:13078618-13079773 FORWARD LENGTH=781
miR156	AT5G50130	2.5	| Symbols: | NAD(P)-binding Rossmann-fold superfamily protein | chr5:20390015-20393263 FORWARD LENGTH=1281
miR156	AT2G03750	2	| Symbols: | P-loop containing nucleoside triphosphate hydrolases superfamily protein | chr2:1147807-1149061 REVERSE LENGTH=1255
miR156	AT2G17220	2.5	| Symbols: | Protein kinase superfamily protein | chr2:7487654-7490167 REVERSE LENGTH=1856
miR156	AT3G28690	2.5	| Symbols: | Protein kinase superfamily protein | chr3:10755039-10757868 FORWARD LENGTH=2468
miR156	AT3G31510	2.5	| Symbols: | pseudogene, hypothetical protein | chr3:12833343-12835647 FORWARD LENGTH=2305
miR156	AT1G27370	2	| Symbols: SPL10 | squamosa promoter binding protein-like 10 | chr1:9505201-9508280 REVERSE LENGTH=2727
miR156	AT1G27360	2	| Symbols: SPL11 | squamosa promoter-like 11 | chr1:9501821-9503869 FORWARD LENGTH=1551
miR156	AT5G50570	1.5	| Symbols: SPL13A, SPL13 | Squamosa promoter-binding protein-like (SB. gymnorhiza BP domain) transcription factor family protein | chr5:20582083-20584559 REVERSE LENGTH=1776
miR156	AT5G50670	1.5	| Symbols: SPL13B, SPL13 | Squamosa promoter-binding protein-like (SB. gymnorhiza BP domain) transcription factor family protein | chr5:20615704-20617901 REVERSE LENGTH=1497
miR156	AT3G57920	1	| Symbols: SPL15 | squamosa promoter binding protein-like 15 | chr3:21444321-21446035 REVERSE LENGTH=1377
miR156	AT5G43270	3	| Symbols: SPL2 | squamosa promoter binding protein-like 2 | chr5:17360287-17362975 REVERSE LENGTH=1678
miR156	AT2G33810	2.5	| Symbols: SPL3 | squamosa promoter binding protein-like 3 | chr2:14305001-14306072 FORWARD LENGTH=981
miR156	AT1G53160	3	| Symbols: SPL4 | squamosa promoter binding protein-like 4 | chr1:19806421-19807301 FORWARD LENGTH=803
miR156	AT3G15270	3	| Symbols: SPL5 | squamosa promoter binding protein-like 5 | chr3:5140365-5141348 REVERSE LENGTH=897
miR156	AT2G42200	1	| Symbols: SPL9, AtSPL9 | squamosa promoter binding protein-like 9 | chr2:17587407-17589630 FORWARD LENGTH=1501
miR156	AT1G69170	3	| Symbols: | Squamosa promoter-binding protein-like (SB. gymnorhiza BP domain) transcription factor family protein | chr1:26005068-26007263 FORWARD LENGTH=1829
miR156	AT5G08620	2	| Symbols: STRS2, ATRH25 | DEA(D/H)-box RNA helicase family protein | chr5:2794457-2797660 FORWARD LENGTH=1887
miR156	AT1G16660	3	| Symbols: | transposable element gene | chr1:5692024-5696458 FORWARD LENGTH=4435
miR156	AT2G05020	2.5	| Symbols: | transposable element gene | chr2:1769699-1772524 FORWARD LENGTH=2826
miR156	AT2G06180	3	| Symbols: | transposable element gene | chr2:2419319-2422450 REVERSE LENGTH=3132
miR156	AT3G42792	3	| Symbols: | transposable element gene | chr3:14892081-14892895 FORWARD LENGTH=815
miR156	AT2G45990	2.5	| Symbols: | unknown protein; FUNCTIONS IN: molecular_function unknown; INVOLVED IN: biological_process unknown; LOCATED IN: chloroplast; EXPRESSED IN: 22 plant structures; EXPRESSED DURING: 13 growth stages; Has 312 Blast hits to 312 proteins in 90 species: Archae - 0; Bacteria - 131; Metazoa - 0; Fungi - 0; Plants - 67; Viruses - 0; Other Eukaryotes - 114 (source: NCBI BLink). | chr2:18919316-1…
miR156	H. littoralis E5QILSR03BZB5C	3
miR156	R. mangle Contig18379	3
miR156	B. gymnorhiza BP942271	3
miR156	H. littoralis Contig31376	3	30S ribosomal protein, putative	Putative uncharacterized protein At5g24490	ribosome chloroplast thylakoid chloroplast stroma chloroplast		primary metabolic process
miR156	R. mangle Contig24123	3	ARL1	Chaperone protein dnaJ 16	membrane		response to abscisic acid stimulus
miR156	B. gymnorhiza BP943531	3	ARL1	Chaperone protein dnaJ 16	membrane		response to abscisic acid stimulus
miR156	H. littoralis Contig11682	3	ARM repeat superfamily protein
miR156	R. mangle E5XRSP401D275W	3	ATCNGC17,CNGC17	Os02g0789100 protein	membrane
miR156	H. littoralis Contig28132	3	ATCOL5,COL5	Zinc finger protein CONSTANS-LIKE 5	nucleus intracellular	metal ion binding zinc ion binding sequence-specific DNA binding transcription factor activity	regulation of transcription, DNA-dependent cellular response to water deprivation
miR156	H. littoralis Contig22708	3	ATMRP2,EST4,MRP2,ABCC2,AtABCC2	ABC transporter C family member 2	membrane vacuolar membrane integral to membrane vacuole plant-type vacuole	ATP binding ATPase activity, coupled to transmembrane movement of substances hydrolase activity nucleotide binding nucleoside-triphosphatase activity calmodulin binding xenobiotic-transporting ATPase activity ATPase activity	response to cyclopentenone transport transmembrane transport toxin catabolic process ATP catabolic process
miR156	H. littoralis E6PJTYN03CXECU	3	ATPase E1-E2 type family protein / haloacid dehalogenase-like hydrolase family protein	Calcium-transporting ATPase 12, plasma membrane-type	membrane integral to membrane	metal ion binding hydrolase activity ATP binding cation-transporting ATPase activity calcium-transporting ATPase activity nucleotide binding calmodulin binding	calcium ion transmembrane transport transport cellular zinc ion homeostasis response to nematode calcium ion transport cation transport ion transport respiratory burst involved in defense response response to chitin endoplasmic reticulum unfolded protein response
miR156	B. gymnorhiza BP945653	2.5	ATSWC6,SEF	Serrated leaves and early flowering protein	nucleus	protein binding identical protein binding	chromatin remodeling regulation of developmental growth regulation of flower development defense response to bacterium
miR156	R. mangle Contig23131	3	BEST Arabidopsis thaliana protein match is: dentin sialophosphoprotein-related (TAIR:AT5G07980.1); Has 1906 Blast hits to 1127 proteins in 203 species: Archae - 2; Bacteria - 210; Metazoa - 401; Fungi - 205; Plants - 136; Viruses - 0; Other Eukaryotes - 952 (source: NCBI BLink).	Putative uncharacterized protein F13G24.180	plasmodesma	biological_process
miR156	H. littoralis Contig31697	3	CHLI1,CH42,CH-42,CHL11,CHLI-1	Magnesium-chelatase subunit ChlI-1, chloroplastic	magnesium chelatase complex cell wall plastid chloroplast stroma chloroplast	magnesium chelatase activity ATP binding nucleotide binding nucleoside-triphosphatase activity ATPase activity ligase activity	glucosinolate biosynthetic process isopentenyl diphosphate biosynthetic process, methylerythritol 4-phosphate pathway rRNA processing porphyrin-containing compound biosynthetic process stomatal complex morphogenesis unsaturated fatty acid biosynthetic process phosphatidylglycerol biosynthetic process ATP catabolic process carotenoid biosynthetic process photosynthesis chlorophyll biosynthetic pro…
miR156	H. littoralis Contig24313	3	CHLI2,CHLI2,CHLI-2	Magnesium-chelatase subunit ChlI, chloroplastic	cell wall plastid chloroplast stroma chloroplast	magnesium chelatase activity ATP binding nucleotide binding nucleoside-triphosphatase activity ATPase activity ligase activity	ATP catabolic process chlorophyll biosynthetic process photosynthesis porphyrin-containing compound biosynthetic process
miR156	H. littoralis Contig17566	3	ECT7	Uncharacterized protein		RNA splicing, via endonucleolytic cleavage and ligation methionine biosynthetic process
miR156	R. mangle Contig16233	3	FK,HYD2,ELL1	Putative uncharacterized protein	membrane cytoplasmic membrane-bounded vesicle	delta14-sterol reductase activity	embryo development ending in seed dormancy
miR156	R. mangle Contig1637	3	Galactose oxidase/kelch repeat superfamily protein	F-box/kelch-repeat protein At1g15670			negative regulation of cytokinin mediated signaling pathway
miR156	H. littoralis Contig29582	3	HIPP20	Putative uncharacterized protein unannotated coding sequence from BAC F19G10		metal ion binding	negative regulation of transcription, DNA-dependent cellular response to phosphate starvation galactolipid biosynthetic process metal ion transport
miR156	H. littoralis Contig29738	3	IRX9	Glycuronosyltransferase-like protein	membrane Golgi apparatus	galactosylgalactosylxylosylprotein 3-beta-glucuronosyltransferase activity xylosyltransferase activity transferase activity	glucuronoxylan metabolic process seed trichome differentiation secondary cell wall biogenesis glucuronoxylan biosynthetic process
miR156	R. mangle E5QILSR07D4BHF	3	LAX3	Auxin transporter-like protein 3	membrane integral to membrane plasma membrane	auxin influx transmembrane transporter activity symporter activity	response to auxin stimulus brassinosteroid biosynthetic process lateral root formation auxin influx polysaccharide biosynthetic process root hair elongation auxin polar transport acetyl-CoA metabolic process cell wall organization transport response to cyclopentenone sterol biosynthetic process auxin mediated signaling pathway cell tip growth multidimensional cell growth amino acid transport regu…
miR156	B. gymnorhiza BP950719	3	Leucine-rich repeat transmembrane protein kinase	cDNA clone:J033127G17, full insert sequence	cytoplasmic membrane-bounded vesicle
miR156	R. mangle E5XRSP401DY6II	2.5	MGD2,ATMGD2	Probable monogalactosyldiacylglycerol synthase 3, chloroplastic	membrane mitochondrion chloroplast outer membrane plastid chloroplast membrane chloroplast	carbohydrate binding transferase activity, transferring glycosyl groups transferase activity, transferring hexosyl groups 1,2-diacylglycerol 3-beta-galactosyltransferase activity transferase activity	galactolipid metabolic process cellular response to phosphate starvation glycolipid biosynthetic process lipid glycosylation fatty acid metabolic process carbohydrate metabolic process
miR156	R. mangle Contig17813	2.5	Mitochondrial substrate carrier family protein	Putative mitochondrial carrier protein	membrane integral to membrane mitochondrial inner membrane mitochondrion		transmembrane transport mitochondrial transport
miR156	R. mangle Contig19460	3	OCP3	Putative uncharacterized protein At5g11270	nucleus	DNA binding peroxidase activity sequence-specific DNA binding sequence-specific DNA binding transcription factor activity	defense response to fungus jasmonic acid mediated signaling pathway response to water deprivation stomatal movement defense response regulation of transcription, DNA-dependent response to abscisic acid stimulus
miR156	H. littoralis Contig19905	3	Per1-like family protein	Per1-like family protein			response to salt stress Golgi organization calcium ion transport intra-Golgi vesicle-mediated transport
miR156	H. littoralis Contig26422	3	Plant protein of unknown function (DUF641)	Uncharacterized protein	oligopeptide transport
miR156	H. littoralis Contig28438	2.5	PPPDE putative thiol peptidase family protein	cDNA clone:006-206-H02, full insert sequence	mitochondrion
miR156	R. mangle Contig18053	3	Protein kinase superfamily protein	Putative uncharacterized protein At5g14720	plasma membrane	ATP binding kinase activity protein kinase activity nucleotide binding transferase activity, transferring phosphorus-containing groups	phosphorylation protein phosphorylation
miR156	R. mangle Contig10396	2.5	Protein of unknown function (DUF3550/UPF0682)	Uncharacterized protein	cytosol
miR156	B. gymnorhiza BP940814	2	Protein of unknown function (DUF567)	Protein LURP-one-related 15	chloroplast		indoleacetic acid biosynthetic process cellular response to nitrogen starvation tryptophan catabolic process divalent metal ion transport cellular cation homeostasis
miR156	R. mangle E5XRSP401B0JST	3	Pseudouridine synthase family protein	RNA pseudouridine synthase 7	cytosol mitochondrion	RNA binding isomerase activity pseudouridine synthase activity	very long-chain fatty acid metabolic process cuticle development RNA splicing, via endonucleolytic cleavage and ligation response to cold RNA modification pseudouridine synthesis methionine biosynthetic process
miR156	B. gymnorhiza BP945195	3		Putative uncharacterized protein OJ1524_D08.3	mitochondrion
miR156	B. gymnorhiza DB993772	3		Putative uncharacterized protein OSJNBa0018M09.26	plastid
miR156	B. gymnorhiza BP951043	3	RHF1A	E3 ubiquitin-protein ligase RHF1A	membrane	metal ion binding protein binding zinc ion binding ligase activity ubiquitin-protein ligase activity	protein targeting to membrane MAPK cascade systemic acquired resistance, salicylic acid mediated signaling pathway regulation of transcription, DNA-dependent protein ubiquitination microgametogenesis regulation of protein dephosphorylation regulation of plant-type hypersensitive response jasmonic acid mediated signaling pathway megagametogenesis regulation of hydrogen peroxide metabolic process r…
miR156	H. littoralis Contig24968	2.5	Ribosomal protein S5/Elongation factor G/III/V family protein	Putative elongation factor	membrane apoplast plasmodesma vacuolar membrane nucleolus cytosol plasma membrane chloroplast	copper ion binding nucleotide binding translation elongation factor activity GTP binding GTPase activity	response to cold GTP catabolic process translational elongation
miR156	H. littoralis Contig31650	3	RPH1	cDNA clone:J013023J24, full insert sequence	membrane plastid chloroplast		positive regulation of hydrogen peroxide biosynthetic process stomatal complex morphogenesis photosynthesis, light reaction defense response to oomycetes
miR156	H. littoralis Contig12515	3	SIK1	Serine/threonine kinase	nucleus mitochondrion chromosome chromosome, centromeric region	ATP binding kinase activity protein kinase activity nucleotide binding transferase activity, transferring phosphorus-containing groups	phosphorylation protein phosphorylation
miR156	R. mangle Contig18186	1	SPL5	Squamosa promoter-binding-like protein 5	nucleus cytoplasm	metal ion binding DNA binding sequence-specific DNA binding transcription factor activity	regulation of vegetative phase change regulation of transcription, DNA-dependent transcription, DNA-dependent
miR156	H. littoralis Contig18678	3	Sulfite exporter TauE/SafE family protein	Putative uncharacterized protein	membrane integral to membrane
miR156	R. mangle Contig22287	3	TB. gymnorhiza BP2,ATTBP2	TATA-box-binding protein 2	nucleus	DNA binding protein binding TBP-class protein binding	transcription, DNA-dependent DNA-dependent transcription, initiation
miR156	R. mangle Contig22612	3	Tic22-like family protein	Tic22-like family protein	cellular_component		nucleotide biosynthetic process biological_process
miR156	H. littoralis Contig26306	3	transducin family protein / WD-40 repeat family protein	Putative uncharacterized protein At2g30050	nuclear pore nucleolus nuclear envelope		pentose-phosphate shunt response to salt stress
miR156	R. mangle Contig24083	3	Transducin/WD40 repeat-like superfamily protein	Transducin/WD40 domain-containing protein	Cul4-RING ubiquitin ligase complex		photoperiodism, flowering
miR156	H. littoralis Contig30781	3	unknown protein	Putative uncharacterized protein	cytoplasmic membrane-bounded vesicle
miR156	B. gymnorhiza BP944812	2.5	unknown protein	Putative uncharacterized protein	mitochondrion
miR156	R. mangle Contig23106	3	unknown protein	Uncharacterized protein	chromosome, telomeric region	protein binding telomerase inhibitor activity	stem cell maintenance phosphatidylinositol biosynthetic process negative regulation of telomerase activity shoot system development telomere maintenance
miR156	R. mangle Contig23401	3	unknown protein	Uncharacterized protein	plastid
miR156	B. gymnorhiza BP945312	3	unknown protein	Uncharacterized protein			response to wounding abscisic acid mediated signaling pathway response to fungus intracellular signal transduction response to jasmonic acid stimulus response to chitin jasmonic acid biosynthetic process biological_process endoplasmic reticulum unfolded protein response
miR159	AT1G15540	3	| Symbols: | 2-oxoglutarate (2OG) and Fe(II)-dependent oxygenase superfamily protein | chr1:5342587-5343705 FORWARD LENGTH=963
miR159	AT4G37770	2.5	| Symbols: ACS8 | 1-amino-cyclopropane-1-carboxylate synthase 8 | chr4:17752084-17754157 FORWARD LENGTH=1780
miR159	AT2G26950	1.5	| Symbols: AtMYB104, MYB104 | myb domain protein 104 | chr2:11500721-11502136 REVERSE LENGTH=1212
miR159	AT5G55020	2.5	| Symbols: ATMYB120, MYB120 | myb domain protein 120 | chr5:22324599-22326248 REVERSE LENGTH=1572
miR159	AT2G26960	2	| Symbols: AtMYB81, MYB81 | myb domain protein 81 | chr2:11506065-11507426 REVERSE LENGTH=1285
miR159	AT5G55930	2.5	| Symbols: ATOPT1, OPT1 | oligopeptide transporter 1 | chr5:22652715-22656106 FORWARD LENGTH=2820
miR159	AT2G21600	3	| Symbols: ATRER1B, RER1B | endoplasmatic reticulum retrieval protein 1B | chr2:9242801-9244833 FORWARD LENGTH=988
miR159	AT1G22340	3	| Symbols: AtUGT85A7, UGT85A7 | UDP-glucosyl transferase 85A7 | chr1:7890464-7892090 REVERSE LENGTH=1464
miR159	AT2G28710	2.5	| Symbols: | C2H2-type zinc finger family protein | chr2:12322386-12323584 FORWARD LENGTH=677
miR159	AT3G04680	2.5	| Symbols: CLPS3 | CLP-similar protein 3 | chr3:1269853-1272916 REVERSE LENGTH=1752
miR159	AT3G60460	2.5	| Symbols: DUO1 | myb-like HTH transcriptional regulator family protein | chr3:22342429-22343491 REVERSE LENGTH=894
miR159	AT5G26070	3	| Symbols: | hydroxyproline-rich glycoprotein family protein | chr5:9106341-9106649 FORWARD LENGTH=309
miR159	AT1G52000	3	| Symbols: | Mannose-binding lectin superfamily protein | chr1:19333159-19336115 REVERSE LENGTH=2451
miR159	AT1G52070	3	| Symbols: | Mannose-binding lectin superfamily protein | chr1:19364888-19366924 REVERSE LENGTH=1224
miR159	AT2G32460	3	| Symbols: MYB101, ATMYB101, ATM1 | myb domain protein 101 | chr2:13782208-13784471 REVERSE LENGTH=1760
miR159	AT5G06100	0.5	| Symbols: MYB33, ATMYB33 | myb domain protein 33 | chr5:1837914-1839997 FORWARD LENGTH=1579
miR159	AT4G26930	3	| Symbols: MYB97, AtMYB97 | myb domain protein 97 | chr4:13527770-13529172 FORWARD LENGTH=1170
miR159	AT2G29570	3	| Symbols: PCNA2, ATPCNA2 | proliferating cell nuclear antigen 2 | chr2:12649906-12651703 REVERSE LENGTH=1133
miR159	AT5G45472	2.5	| Symbols: | Potential natural antisense gene, locus overlaps with AT5G45470 | chr5:18422368-18425035 FORWARD LENGTH=2258
miR159	AT4G15530	3	| Symbols: PPDK | pyruvate orthophosphate dikinase | chr4:8864828-8869273 REVERSE LENGTH=2718
miR159	AT4G31240	2.5	| Symbols: | protein kinase C-like zinc finger protein | chr4:15176455-15178508 REVERSE LENGTH=1440
miR159	AT2G46890	3	| Symbols: | Protein of unknown function (DUF1295) | chr2:19266733-19268170 REVERSE LENGTH=1151
miR159	AT3G21140	3	| Symbols: | Pyridoxamine 5'-phosphate oxidase family protein | chr3:7409442-7412225 REVERSE LENGTH=1557
miR159	AT3G61740	2.5	| Symbols: SDG14, ATX3 | SET domain protein 14 | chr3:22850837-22856972 REVERSE LENGTH=3669
miR159	AT4G22130	2.5	| Symbols: SRF8 | STRUBBELIG-receptor family 8 | chr4:11724706-11727673 FORWARD LENGTH=2106
miR159	AT1G17770	3	| Symbols: SUVH7, SDG17 | SU(VAR)3-9 homolog 7 | chr1:6120741-6122822 FORWARD LENGTH=2082
miR159	AT1G04950	3	| Symbols: TAFII59, TAF6, ATTAF6 | TATA BOX ASSOCIATED FACTOR II 59 | chr1:1403085-1407501 REVERSE LENGTH=2110
miR159	AT3G07800	3	| Symbols: | Thymidine kinase | chr3:2489387-2491087 REVERSE LENGTH=1426
miR159	AT4G30690	3	| Symbols: | Translation initiation factor 3 protein | chr4:14960686-14962466 FORWARD LENGTH=1040
miR159	AT1G35840	2.5	| Symbols: | transposable element gene | chr1:13324970-13329493 FORWARD LENGTH=4524
miR159	AT1G35870	3	| Symbols: | transposable element gene | chr1:13335257-13339587 FORWARD LENGTH=4331
miR159	AT1G42110	2.5	| Symbols: | transposable element gene | chr1:15725298-15727434 FORWARD LENGTH=2137
miR159	AT1G44075	3	| Symbols: | transposable element gene | chr1:16752598-16752864 FORWARD LENGTH=267
miR159	AT2G15940	2.5	| Symbols: | transposable element gene | chr2:6942914-6944794 FORWARD LENGTH=1881
miR159	AT3G32043	2.5	| Symbols: | transposable element gene | chr3:13053130-13058318 REVERSE LENGTH=5189
miR159	AT3G33084	2.5	| Symbols: | transposable element gene | chr3:13675144-13680170 FORWARD LENGTH=5027
miR159	AT3G33076	2.5	| Symbols: | transposable element gene | chr3:13739731-13744449 REVERSE LENGTH=4719
miR159	AT3G33133	3	| Symbols: | transposable element gene | chr3:13926894-13930704 FORWARD LENGTH=3811
miR159	AT4G22415	2.5	| Symbols: | transposable element gene | chr4:11820325-11825184 REVERSE LENGTH=4860
miR159	AT5G28335	2.5	| Symbols: | transposable element gene | chr5:10308601-10313586 REVERSE LENGTH=4986
miR159	AT2G34010	2.5	| Symbols: | unknown protein; BEST Arabidopsis thaliana protein match is: unknown protein (TAIR:AT1G29010.1); Has 32 Blast hits to 31 proteins in 9 species: Archae - 0; Bacteria - 0; Metazoa - 0; Fungi - 5; Plants - 25; Viruses - 0; Other Eukaryotes - 2 (source: NCBI BLink). | chr2:14368856-14370438 FORWARD LENGTH=1221
miR159	AT1G29010	3	| Symbols: | unknown protein; BEST Arabidopsis thaliana protein match is: unknown protein (TAIR:AT2G34010.1); Has 18 Blast hits to 17 proteins in 3 species: Archae - 0; Bacteria - 0; Metazoa - 0; Fungi - 0; Plants - 18; Viruses - 0; Other Eukaryotes - 0 (source: NCBI BLink). | chr1:10117715-10119085 FORWARD LENGTH=1015
miR159	AT5G61040	2	| Symbols: | unknown protein; BEST Arabidopsis thaliana protein match is: unknown protein (TAIR:AT5G08010.1); Has 1807 Blast hits to 1807 proteins in 277 species: Archae - 0; Bacteria - 0; Metazoa - 736; Fungi - 347; Plants - 385; Viruses - 0; Other Eukaryotes - 339 (source: NCBI BLink). | chr5:24562333-24564959 REVERSE LENGTH=2435
miR159	B. gymnorhiza DB991738	3
miR159	B. gymnorhiza BP952807	3	ACP1,ACP	Acyl carrier protein	chloroplast	ACP phosphopantetheine attachment site binding involved in fatty acid biosynthetic process	seed trichome elongation fatty acid biosynthetic process
miR159	R. mangle Contig10210	3	ACT4	Actin	cytoskeleton plasmodesma cytoplasm cell wall nucleolus cytosol chloroplast envelope mitochondrion plasma membrane chloroplast stroma	ATP binding nucleotide binding	response to wounding response to auxin stimulus seed germination response to light stimulus root hair elongation root development cell division root epidermal cell differentiation
miR159	R. mangle Contig3171	3	ARM repeat superfamily protein	Putative uncharacterized protein At4g33940	protein binding
miR159	B. gymnorhiza BP951644	3	ATOMT1,OMT1	Flavone 3'-O-methyltransferase 1	nucleus plasmodesma plasma membrane cytoplasm	luteolin O-methyltransferase activity caffeate O-methyltransferase activity methyltransferase activity protein dimerization activity myricetin 3'-O-methyltransferase activity O-methyltransferase activity quercetin 3-O-methyltransferase activity transferase activity	response to wounding polyamine catabolic process flavonol biosynthetic process sterol biosynthetic process cellular modified amino acid biosynthetic process lignin biosynthetic process phenylpropanoid metabolic process positive regulation of flavonoid biosynthetic process methylation coumarin biosynthetic process
miR159	H. littoralis E5VR0NL01B9AWH	3	ATSCO1,ATSCO1/CPEF-G,SCO1	OSJNBa0091D06.15 protein	intracellular plastid	nucleotide binding translation elongation factor activity GTP binding GTPase activity	GTP catabolic process translational elongation
miR159	R. mangle Contig8776	3	BAK1	BRASSINOSTEROID INSENSITIVE 1-associated receptor kinase 1	membrane endosome membrane endosome integral to membrane plasma membrane	receptor serine/threonine kinase binding ATP binding kinase activity protein tyrosine kinase activity protein serine/threonine kinase activity protein binding nucleotide binding protein kinase activity transferase activity transferase activity, transferring phosphorus-containing groups transmembrane receptor protein tyrosine kinase activity	phosphorylation protein phosphorylation
miR159	H. littoralis Contig29629	3	bZIP19	Putative uncharacterized protein At4g35040		DNA binding protein binding sequence-specific DNA binding sequence-specific DNA binding transcription factor activity	cellular response to zinc ion regulation of transcription, DNA-dependent response to xenobiotic stimulus response to zinc ion endoplasmic reticulum unfolded protein response
miR159	B. gymnorhiza BP950674	3	CRK10,RLK4	Cysteine-rich receptor-like protein kinase 10	membrane integral to membrane plasma membrane	ATP binding protein serine/threonine kinase activity kinase activity protein kinase activity nucleotide binding transferase activity transferase activity, transferring phosphorus-containing groups	phosphorylation cellular response to nitrogen starvation protein phosphorylation
miR159	B. gymnorhiza DB995490	2.5	G6PD1	Glucose-6-phosphate 1-dehydrogenase 1, chloroplastic	plastid chloroplast stroma chloroplast	NADP binding protein binding oxidoreductase activity glucose-6-phosphate dehydrogenase activity	glucose metabolic process response to blue light oxidation-reduction process isopentenyl diphosphate biosynthetic process, methylerythritol 4-phosphate pathway pentose-phosphate shunt, oxidative branch protein autophosphorylation pentose-phosphate shunt carbohydrate metabolic process regulation of proton transport photosynthesis
miR159	H. littoralis E6PJTYN04EOVID	2.5	GH3.3	Indole-3-acetic acid-amido synthetase GH3.3		indole-3-acetic acid amido synthetase activity ligase activity	auxin homeostasis
miR159	H. littoralis Contig31633	3	Mob1/phocein family protein	Putative uncharacterized protein At5g45550	nucleus		cell morphogenesis Golgi organization calcium ion transport cell growth microsporogenesis megasporogenesis Golgi vesicle transport response to salt stress embryo sac development
miR159	B. gymnorhiza BP947167	3	MTO1,CGS,ATCYS1,CGS1	Cystathionine gamma-synthase, chloroplastic	plastid chloroplast stroma chloroplast	transferase activity catalytic activity pyridoxal phosphate binding cystathionine gamma-synthase activity	cellular amino acid biosynthetic process one-carbon metabolic process selenium compound metabolic process methionine biosynthetic process
miR159	R. mangle Contig19979	3	PDS2,ATHST,HST	Homogentisate solanesyltransferase	integral to membrane chloroplast envelope plastid	homogentisate geranylgeranyltransferase activity prenyltransferase activity homogentisate solanesyltransferase activity transferase activity homogentisate farnesyltransferase activity	plastoquinone biosynthetic process carotenoid biosynthetic process
miR159	R. mangle Contig5712	3	SEC14 cytosolic factor family protein / phosphoglyceride transfer family protein	Patellin-6	membrane integral to membrane plasma membrane cytoplasm	lipid binding	transport cell division cell cycle
miR159	H. littoralis Contig30550	2.5	Translation initiation factor SUI1 family protein	Protein translation factor SUI1 homolog 1		translation initiation factor activity	translational initiation Golgi vesicle transport translation regulation of translation
miR159	R. mangle Contig4688	2.5	UBC18	Ubiquitin conjugating enzyme		acid-amino acid ligase activity ubiquitin-protein ligase activity ligase activity	negative regulation of flower development ubiquitin-dependent protein catabolic process seed trichome elongation leaf morphogenesis
miR159	B. gymnorhiza BP942555	3		Uncharacterized protein	chloroplast envelope
miR159	B. gymnorhiza BP946767	3		Uncharacterized protein			endosome Golgi apparatus trans-Golgi network
miR159	H. littoralis Contig30562	3	Uncharacterized protein family (UPF0016)	GDT1-like protein 4	membrane integral to membrane cytoplasmic membrane-bounded vesicle
miR159	R. mangle Contig19319	3	unknown protein	Expressed protein	plastid thylakoid chloroplast
miR159	R. mangle Contig25251	3	uricase / urate oxidase / nodulin 35, putative	Uricase	peroxisome	oxidoreductase activity urate oxidase activity	fatty acid beta-oxidation urate catabolic process purine nucleobase metabolic process oxidation-reduction process
miR159	R. mangle Contig23524	3	Y14	Exon junction complex protein	nucleoplasm nucleus nucleolus nuclear body exon-exon junction complex cytoplasm	RNA binding protein binding nucleotide binding nucleic acid binding	RNA processing positive regulation of gene expression
miR159	R. mangle Contig24351	3	Y14	Exon junction complex protein	nucleoplasm nucleus nucleolus nuclear body exon-exon junction complex cytoplasm	RNA binding protein binding nucleotide binding nucleic acid binding	RNA processing positive regulation of gene expression
miR160	AT2G28350	2	| Symbols: ARF10 | auxin response factor 10 | chr2:12114331-12116848 FORWARD LENGTH=2265
miR160	AT4G30080	2.5	| Symbols: ARF16 | auxin response factor 16 | chr4:14703201-14706336 REVERSE LENGTH=2360
miR160	AT1G77850	1	| Symbols: ARF17 | auxin response factor 17 | chr1:29272313-29275419 FORWARD LENGTH=2076
miR160	AT2G36990	3	| Symbols: SIGF, SIG6, ATSIG6, SOLDAT8 | RNApolymerase sigma-subunit F | chr2:15537258-15540139 REVERSE LENGTH=2011
miR160	R. mangle Contig16857	3	BLH1,EDA29	BEL1-like homeodomain protein 1	nucleus cytoplasm	DNA binding protein heterodimerization activity sequence-specific DNA binding protein homodimerization activity sequence-specific DNA binding transcription factor activity	response to auxin stimulus ethylene mediated signaling pathway response to superoxide regulation of transcription, DNA-dependent response to symbiotic fungus regulation of plant-type hypersensitive response polar nucleus fusion response to salt stress positive regulation of flavonoid biosynthetic process protein targeting to membrane organ development systemic acquired resistance, salicylic acid …
miR160	R. mangle E5XRSP401CZTUE	2.5	P-loop containing nucleoside triphosphate hydrolases superfamily protein	Putative uncharacterized protein	mitochondrion	ATP binding ATPase activity	ATP catabolic process
miR160	R. mangle Contig25157	2.5	SEC15B	Putative uncharacterized protein	membrane exocyst cytosol mitochondrion plasma membrane	NAD+ ADP-ribosyltransferase activity nucleic acid binding	pollen germination vesicle docking involved in exocytosis pollen tube growth protein ADP-ribosylation
miR160	H. littoralis Contig26282	3	SIGF,SIG6,ATSIG6,SOLDAT8	RNA polymerase sigma factor sigF, chloroplastic	plastid chloroplast	DNA binding protein binding sigma factor activity sequence-specific DNA binding transcription factor activity plastid sigma factor activity	cellular response to light stimulus cell differentiation regulation of transcription, DNA-dependent chloroplast relocation cellular response to blue light transcription, DNA-dependent isopentenyl diphosphate biosynthetic process, methylerythritol 4-phosphate pathway leaf morphogenesis positive regulation of transcription, DNA-dependent DNA-dependent transcription, initiation seedling development …
miR160	B. gymnorhiza BP944954	3	TUA5	Tubulin alpha-1 chain	membrane cytoskeleton microtubule cytoplasm cell wall cytosol protein complex plasma membrane	nucleotide binding structural molecule activity GTP binding structural constituent of cytoskeleton GTPase activity	protein polymerization microtubule-based movement response to cadmium ion GTP catabolic process microtubule-based process cellular response to gravity
miR162	AT2G23180	3	| Symbols: CYP96A1 | cytochrome P450, family 96, subfamily A, polypeptide 1 | chr2:9874907-9876594 FORWARD LENGTH=1688
miR162	AT1G01040	2	| Symbols: DCL1, CAF, SUS1, SIN1, ASU1, EMB76, EMB60, ATDCL1 | dicer-like 1 | chr1:23146-31227 FORWARD LENGTH=6251
miR162	H. littoralis E6PJTYN04D2ZRV	3	LETM1-like protein	Putative uncharacterized protein At3g11570	chloroplast envelope chloroplast		regulation of meristem growth
miR162	R. mangle Contig18569	3	LETM1-like protein	Putative uncharacterized protein At3g11570	chloroplast envelope chloroplast		regulation of meristem growth
miR162	R. mangle Contig16076	3	Mitochondrial glycoprotein family protein	Putative uncharacterized protein P0524F03.26	mitochondrial matrix mitochondrion
miR162	H. littoralis Contig23572	2.5	S-adenosyl-L-methionine-dependent methyltransferases superfamily protein	Probable methyltransferase PMT26	membrane endosome Golgi apparatus integral to membrane trans-Golgi network Golgi membrane	methyltransferase activity transferase activity	methylation
miR162	H. littoralis Contig31108	3	unknown protein	Uncharacterized protein	nucleus		ribosome biogenesis mRNA splicing, via spliceosome protein maturation rRNA processing
miR162	R. mangle Contig13132	3	UPL5	E3 ubiquitin-protein ligase UPL5	cytoplasm	protein binding ligase activity ubiquitin-protein ligase activity	signal transduction leaf senescence protein ubiquitination response to jasmonic acid stimulus protein ubiquitination involved in ubiquitin-dependent protein catabolic process response to hydrogen peroxide hormone-mediated signaling pathway
miR164	AT5G07680	1.5	| Symbols: ANAC080, ANAC079, ATNAC4, NAC080 | NAC domain containing protein 80 | chr5:2435875-2437480 FORWARD LENGTH=1365
miR164	AT5G61430	2.5	| Symbols: ANAC100, ATNAC5, NAC100 | NAC domain containing protein 100 | chr5:24701122-24702761 REVERSE LENGTH=1425
miR164	AT5G39610	1.5	| Symbols: ATNAC2, ORE1, ANAC092, ATNAC6, NAC2, NAC6 | NAC domain containing protein 6 | chr5:15858400-15859788 REVERSE LENGTH=1187
miR164	AT3G15170	1.5	| Symbols: CUC1, ANAC054, ATNAC1 | NAC (No Apical Meristem) domain transcriptional regulator superfamily protein | chr3:5109883-5111447 FORWARD LENGTH=974
miR164	AT5G53950	1.5	| Symbols: CUC2, ANAC098, ATCUC2 | NAC (No Apical Meristem) domain transcriptional regulator superfamily protein | chr5:21901966-21903823 REVERSE LENGTH=1156
miR164	AT3G04580	3	| Symbols: EIN4 | Signal transduction histidine kinase, hybrid-type, ethylene sensor | chr3:1235283-1238475 REVERSE LENGTH=3104
miR164	AT1G56010	3	| Symbols: NAC1, ANAC022 | NAC domain containing protein 1 | chr1:20946571-20949281 REVERSE LENGTH=1393
miR164	AT3G12977	1	| Symbols: | NAC (No Apical Meristem) domain transcriptional regulator superfamily protein | chr3:4143726-4145967 FORWARD LENGTH=1053
miR164	AT3G17800	3	| Symbols: | Protein of unknown function (DUF760) | chr3:6091110-6093151 REVERSE LENGTH=1700
miR164	AT3G31935	3	| Symbols: | transposable element gene | chr3:12933228-12938295 FORWARD LENGTH=5068
miR164	AT2G37960	3	| Symbols: | unknown protein; BEST Arabidopsis thaliana protein match is: unknown protein (TAIR:AT3G54060.2); Has 418 Blast hits to 247 proteins in 92 species: Archae - 0; Bacteria - 163; Metazoa - 49; Fungi - 80; Plants - 28; Viruses - 0; Other Eukaryotes - 98 (source: NCBI BLink). | chr2:15886548-15889220 REVERSE LENGTH=1793
miR164	AT1G10530	2.5	| Symbols: | unknown protein; FUNCTIONS IN: molecular_function unknown; INVOLVED IN: N-terminal protein myristoylation; BEST Arabidopsis thaliana protein match is: unknown protein (TAIR:AT1G60010.1); Has 143 Blast hits to 143 proteins in 14 species: Archae - 0; Bacteria - 0; Metazoa - 0; Fungi - 0; Plants - 143; Viruses - 0; Other Eukaryotes - 0 (source: NCBI BLink). | chr1:3471456-3472672 REVERS…
miR164	AT3G46440	3	| Symbols: UXS5 | UDP-XYL synthase 5 | chr3:17089045-17091826 REVERSE LENGTH=1464
miR164	H. littoralis Contig20266	2	ANAC100,ATNAC5,NAC100	NAC domain-containing protein 100	nucleus	DNA binding sequence-specific DNA binding transcription factor activity	regulation of transcription, DNA-dependent transcription, DNA-dependent
miR164	R. mangle Contig9370	3	ATSPPL2,SPPL2	Signal peptide peptidase-like 2	membrane endosome membrane endosome integral to membrane	hydrolase activity peptidase activity aspartic-type endopeptidase activity	proteolysis
miR164	B. gymnorhiza BP944332	3	F-box/RNI-like superfamily protein	Os03g0135400 protein	plastid	ubiquitin-protein ligase activity	protein glycosylation ubiquitin-dependent protein catabolic process protein ubiquitination
miR164	R. mangle Contig10027	2.5	NAC1,ANAC022	NAC domain-containing protein 21/22	nucleus	DNA binding sequence-specific DNA binding transcription factor activity	primary shoot apical meristem specification regulation of transcription, DNA-dependent auxin mediated signaling pathway lateral root development transcription, DNA-dependent
miR164	R. mangle Contig24935	3	NDL2	Pollen specific protein SF21	auxin transport
miR164	B. gymnorhiza DB994617	3		Putative uncharacterized protein	cytoplasmic membrane-bounded vesicle
miR164	B. gymnorhiza BP950996	3		Putative uncharacterized protein	membrane integral to membrane cytoplasmic membrane-bounded vesicle plasma membrane	ATP binding protein serine/threonine kinase activity protein kinase activity transferase activity, transferring phosphorus-containing groups	protein phosphorylation
miR164	R. mangle E5XRSP401CDE8D	3	Sec14p-like phosphatidylinositol transfer family protein	Phosphatidylinositol/phosphatidylcholine transfer protein SFH6	membrane Golgi apparatus intracellular plasma membrane Golgi membrane	transporter activity	transport protein transport
miR164	R. mangle Contig15691	3	unknown protein	Os07g0153300 protein	cytoplasmic membrane-bounded vesicle
miR164	H. littoralis Contig17350	3	unknown protein	Putative uncharacterized protein P0701E06.31	cytoplasmic membrane-bounded vesicle
miR164	H. littoralis E6PJTYN04D5OUY	3	unknown protein	Putative uncharacterized protein P0701E06.31	cytoplasmic membrane-bounded vesicle
miR164	R. mangle Contig25238	3	UXS5	UDP-glucuronic acid decarboxylase 5	cytosol cytoplasm	UDP-glucuronate decarboxylase activity carboxy-lyase activity lyase activity catalytic activity coenzyme binding	response to sucrose stimulus UDP-D-xylose biosynthetic process response to glucose stimulus cellular metabolic process D-xylose metabolic process response to fructose stimulus
miR164	R. mangle Contig15616	3	UXS5	UDP-glucuronic acid decarboxylase 5	cytosol cytoplasm	UDP-glucuronate decarboxylase activity carboxy-lyase activity lyase activity catalytic activity coenzyme binding	response to sucrose stimulus UDP-D-xylose biosynthetic process response to glucose stimulus cellular metabolic process D-xylose metabolic process response to fructose stimulus
miR164	B. gymnorhiza DB993217	3	UXS5	UDP-glucuronic acid decarboxylase 5	cytosol cytoplasm	UDP-glucuronate decarboxylase activity carboxy-lyase activity lyase activity catalytic activity coenzyme binding	response to sucrose stimulus UDP-D-xylose biosynthetic process response to glucose stimulus cellular metabolic process D-xylose metabolic process response to fructose stimulus
miR164	H. littoralis Contig30237	2.5	VAP27-2	Vesicle-associated protein 2-2	membrane endoplasmic reticulum integral to membrane endoplasmic reticulum membrane plasma membrane	structural molecule activity	intracellular transport modulation by virus of host morphology or physiology
miR165	AT1G49475	3	| Symbols: | AP2/B3-like transcriptional factor family protein | chr1:18312920-18314016 FORWARD LENGTH=904
miR165	AT2G34710	1.5	| Symbols: PHB, ATHB14, ATHB-14, PHB-1D | Homeobox-leucine zipper family protein / lipid-binding START domain-containing protein | chr2:14639323-14644273 REVERSE LENGTH=3064
miR165	AT1G30490	1.5	| Symbols: PHV, ATHB9 | Homeobox-leucine zipper family protein / lipid-binding START domain-containing protein | chr1:10796135-10800961 REVERSE LENGTH=2936
miR165	H. littoralis E5VR0NL01BHKYB	1		NAM / CUC2-like protein	nucleus	DNA binding protein binding calmodulin binding sequence-specific DNA binding transcription factor activity	negative regulation of transcription, DNA-dependent regulation of transcription, DNA-dependent regulation of defense response protein N-linked glycosylation positive regulation of cell proliferation nuclear-transcribed mRNA catabolic process
miR166	AT1G08250	3	| Symbols: ADT6 | arogenate dehydratase 6 | chr1:2588857-2590301 REVERSE LENGTH=1445
miR166	AT5G01090	3	| Symbols: | Concanavalin A-like lectin family protein | chr5:32832-34326 FORWARD LENGTH=1495
miR166	AT5G53460	3	| Symbols: GLT1 | NADH-dependent glutamate synthase 1 | chr5:21700202-21709736 FORWARD LENGTH=6971
miR166	AT4G03250	3	| Symbols: | Homeodomain-like superfamily protein | chr4:1424902-1427744 FORWARD LENGTH=1672
miR166	AT2G01210	3	| Symbols: | Leucine-rich repeat protein kinase family protein | chr2:119441-121846 REVERSE LENGTH=2331
miR166	AT2G34220	3	| Symbols: MEE20 | Protein with domains of unknown function (DUF627 and DUF629) | chr2:14450536-14453856 FORWARD LENGTH=2973
miR166	AT5G13390	3	| Symbols: NEF1 | no exine formation 1 | chr5:4292747-4296725 FORWARD LENGTH=3587
miR166	AT2G34710	3	| Symbols: PHB, ATHB14, ATHB-14, PHB-1D | Homeobox-leucine zipper family protein / lipid-binding START domain-containing protein | chr2:14639323-14644273 REVERSE LENGTH=3064
miR166	AT1G30490	3	| Symbols: PHV, ATHB9 | Homeobox-leucine zipper family protein / lipid-binding START domain-containing protein | chr1:10796135-10800961 REVERSE LENGTH=2936
miR166	AT1G13350	3	| Symbols: | Protein kinase superfamily protein | chr1:4572419-4576632 REVERSE LENGTH=2454
miR166	AT5G19960	3	| Symbols: | RNA-binding (RRM/RBD/RNP motifs) family protein | chr5:6743926-6746339 FORWARD LENGTH=1323
miR166	AT3G29736	3	| Symbols: | transposable element gene | chr3:11573558-11575204 FORWARD LENGTH=1647
miR166	AT5G57035	3	| Symbols: | U-box domain-containing protein kinase family protein | chr5:23080661-23083988 FORWARD LENGTH=2621
miR166	AT1G41820	3	| Symbols: | unknown protein; Has 46 Blast hits to 46 proteins in 21 species: Archae - 0; Bacteria - 6; Metazoa - 8; Fungi - 2; Plants - 5; Viruses - 1; Other Eukaryotes - 24 (source: NCBI BLink). | chr1:15582423-15585143 REVERSE LENGTH=1206
miR166	AT1G12470	3	| Symbols: | zinc ion binding | chr1:4251032-4257392 FORWARD LENGTH=3236
miR166	B. gymnorhiza BP946340	3	AOC3	Allene oxide cyclase 3, chloroplastic	membrane vacuolar membrane plastid plasma membrane chloroplast	isomerase activity allene-oxide cyclase activity	defense response to fungus response to wounding protein targeting to membrane abscisic acid mediated signaling pathway response to fungus negative regulation of programmed cell death defense response by callose deposition intracellular signal transduction response to jasmonic acid stimulus response to ethylene stimulus regulation of plant-type hypersensitive response salicylic acid mediated signa…
miR166	R. mangle Contig21802	2.5	BEST Arabidopsis thaliana protein match is: BTB/POZ domain-containing protein (TAIR:AT1G63850.1); Has 298 Blast hits to 298 proteins in 22 species: Archae - 0; Bacteria - 0; Metazoa - 10; Fungi - 0; Plants - 287; Viruses - 0; Other Eukaryotes - 1 (source: NCBI BLink).	Os04g0579700 protein	plastid
miR166	H. littoralis E6PJTYN04EBBN2	3	MTO2,TS	Threonine synthase 1, chloroplastic	cytosol plastid chloroplast stroma chloroplast	lyase activity threonine synthase activity catalytic activity pyridoxal phosphate binding	cellular amino acid biosynthetic process metabolic process cellular amino acid metabolic process threonine biosynthetic process
miR166	H. littoralis E5VR0NL01BHKYB	2.5		NAM / CUC2-like protein	nucleus	DNA binding protein binding calmodulin binding sequence-specific DNA binding transcription factor activity	negative regulation of transcription, DNA-dependent regulation of transcription, DNA-dependent regulation of defense response protein N-linked glycosylation positive regulation of cell proliferation nuclear-transcribed mRNA catabolic process
miR166	R. mangle Contig21159	3	Oxoglutarate/iron-dependent oxygenase	Oxoglutarate/iron-dependent oxygenase		oxidoreductase activity, acting on paired donors, with incorporation or reduction of molecular oxygen oxidoreductase activity, acting on paired donors, with incorporation or reduction of molecular oxygen, 2-oxoglutarate as one donor, and incorporation of one atom each of oxygen into both donors iron ion binding L-ascorbic acid binding oxidoreductase activity	plant-type cell wall modification oxidation-reduction process pollen tube growth
miR166	H. littoralis Contig4609	3	Peroxidase superfamily protein	Peroxidase 51	extracellular region	metal ion binding heme binding protein binding peroxidase activity oxidoreductase activity	response to oxidative stress response to salt stress hydrogen peroxide catabolic process oxidation-reduction process
miR166	R. mangle Contig21207	3	Protein kinase superfamily protein	Protein-tyrosine kinase	cytosol plasma membrane	protein tyrosine kinase activity protein serine/threonine/tyrosine kinase activity ATP binding protein serine/threonine kinase activity kinase activity protein kinase activity transferase activity, transferring phosphorus-containing groups	phosphorylation protein phosphorylation
miR166	B. gymnorhiza BP947076	3	RHD2,ATRBOHC,RBOHC	Respiratory burst oxidase protein D, putative, expressed	membrane intrinsic to plasma membrane integral to plasma membrane integral to membrane plasma membrane cytosolic ribosome vacuole	NAD(P)H oxidase activity oxidoreductase activity, acting on NAD(P)H, oxygen as acceptor calcium ion binding peroxidase activity oxidoreductase activity	defense response to fungus response to ATP negative regulation of programmed cell death oxidation-reduction process response to heat aerobic respiration defense response root epidermal cell differentiation
miR166	H. littoralis Contig6518	2.5	SKP2A	F-box protein SKP2A	nucleus SCF ubiquitin ligase complex	protein binding ubiquitin-protein ligase activity	negative regulation of transcription, DNA-dependent cellular response to auxin stimulus lateral root formation SCF-dependent proteasomal ubiquitin-dependent protein catabolic process protein ubiquitination auxin mediated signaling pathway positive regulation of cell division
miR166	B. gymnorhiza BP945910	1	transcription initiation factor IIA gamma chain / TFIIA-gamma (TFIIA-S)	Transcription initiation factor IIA subunit 2		transcription factor TFIIA complex nucleus	RNA splicing, via endonucleolytic cleavage and ligation regulation of transcription, DNA-dependent transcription, DNA-dependent transcription initiation from RNA polymerase II promoter transcription from RNA polymerase II promoter
miR166	B. gymnorhiza BP944701	3	unknown protein	Uncharacterized protein			cellular response to hypoxia response to ethylene stimulus
miR167	AT1G08570	3	| Symbols: ACHT4 | atypical CYS HIS rich thioredoxin 4 | chr1:2712930-2714733 FORWARD LENGTH=1268
miR167	AT2G31260	3	| Symbols: APG9, ATAPG9 | autophagy 9 (APG9) | chr2:13322021-13327400 REVERSE LENGTH=3239
miR167	AT1G30330	2	| Symbols: ARF6 | auxin response factor 6 | chr1:10685822-10690838 REVERSE LENGTH=3827
miR167	AT5G37020	2.5	| Symbols: ARF8, ATARF8 | auxin response factor 8 | chr5:14630028-14634387 FORWARD LENGTH=2840
miR167	AT1G02800	3	| Symbols: ATCEL2, CEL2 | cellulase 2 | chr1:613216-616191 REVERSE LENGTH=1764
miR167	AT3G61310	2.5	| Symbols: | AT hook motif DNA-binding family protein | chr3:22690596-22692834 REVERSE LENGTH=1657
miR167	AT5G19950	3	| Symbols: | Domain of unknown function (DUF1767) | chr5:6740777-6743773 REVERSE LENGTH=1670
miR167	AT3G06060	3	| Symbols: | NAD(P)-binding Rossmann-fold superfamily protein | chr3:1827980-1830200 REVERSE LENGTH=1337
miR167	AT3G01820	3	| Symbols: | P-loop containing nucleoside triphosphate hydrolases superfamily protein | chr3:293754-295458 REVERSE LENGTH=1120
miR167	AT5G41300	3	| Symbols: | Receptor-like protein kinase-related family protein | chr5:16515004-16516102 FORWARD LENGTH=864
miR167	AT3G07810	3	| Symbols: | RNA-binding (RRM/RBD/RNP motifs) family protein | chr3:2492293-2495750 FORWARD LENGTH=2451
miR167	AT1G40075	2.5	| Symbols: | transposable element gene | chr1:14892436-14896886 REVERSE LENGTH=4451
miR167	AT3G06868	3	| Symbols: | unknown protein; FUNCTIONS IN: molecular_function unknown; INVOLVED IN: biological_process unknown; LOCATED IN: cellular_component unknown; BEST Arabidopsis thaliana protein match is: unknown protein (TAIR:AT5G49100.1); Has 30201 Blast hits to 17322 proteins in 780 species: Archae - 12; Bacteria - 1396; Metazoa - 17338; Fungi - 3422; Plants - 5037; Viruses - 0; Other Eukaryotes - 299…
miR167	R. mangle Contig10316	2.5	ARF8,ATARF8	Auxin response factor 8	nucleus	DNA binding sequence-specific DNA binding transcription factor activity protein dimerization activity	xylem and phloem pattern formation meristem development response to auxin stimulus determination of bilateral symmetry regulation of transcription, DNA-dependent regulation of flower development auxin mediated signaling pathway transcription, DNA-dependent flower development ovule development flower morphogenesis organ morphogenesis negative regulation of biological process response to hormone st…
miR167	B. gymnorhiza DB991899	3		cDNA clone:J023078D20, full insert sequence	cytoplasmic membrane-bounded vesicle	metal ion binding nucleic acid binding
miR167	R. mangle Contig1700	1.5	CPK29	Calcium-dependent protein kinase 29	nucleus plasma membrane cytoplasm	ATP binding protein serine/threonine kinase activity kinase activity calcium ion binding protein kinase activity nucleotide binding transferase activity, transferring phosphorus-containing groups	phosphorylation protein phosphorylation salicylic acid biosynthetic process systemic acquired resistance
miR167	R. mangle Contig22800	3	DCP2	mRNA-decapping enzyme subunit 2	cytoplasm cytoplasmic mRNA processing body	magnesium ion binding RNA binding ATP binding metal ion binding protein binding hydrolase activity nucleotide binding manganese ion binding	mRNA processing primary shoot apical meristem specification post-embryonic development
miR167	H. littoralis Contig28656	2.5	Homeodomain-like superfamily protein	Putative uncharacterized protein At2g33550		DNA binding sequence-specific DNA binding transcription factor activity	regulation of transcription, DNA-dependent
miR167	R. mangle Contig11493	3	HTA10	Probable histone H2A.1	nucleus nucleolus cell wall chromosome nucleosome	DNA binding protein heterodimerization activity	nucleosome assembly
miR167	R. mangle Contig23625	3	HTA10	Probable histone H2A.1	nucleus nucleolus cell wall chromosome nucleosome	DNA binding protein heterodimerization activity	nucleosome assembly
miR167	H. littoralis Contig25509	2.5	Ribonuclease H-like superfamily protein	Putative uncharacterized protein	plastid	RNA-directed DNA polymerase activity RNA binding zinc ion binding nucleic acid binding	RNA-dependent DNA replication
miR168	AT1G48410	3	| Symbols: AGO1 | Stabilizer of iron transporter SufD / Polynucleotidyl transferase | chr1:17885633-17892596 REVERSE LENGTH=3407
miR168	AT3G04380	3	| Symbols: SUVR4, SDG31 | SET-domain containing protein lysine methyltransferase family protein | chr3:1161501-1164765 FORWARD LENGTH=1725
miR169	AT3G62700	2.5	| Symbols: ATMRP10, MRP10, ABCC14 | multidrug resistance-associated protein 10 | chr3:23190267-23195762 REVERSE LENGTH=4816
miR169	AT2G03600	3	| Symbols: ATUPS3, UPS3 | ureide permease 3 | chr2:1096991-1098763 FORWARD LENGTH=1146
miR169	AT1G68560	3	| Symbols: ATXYL1, XYL1, TRG1 | alpha-xylosidase 1 | chr1:25734182-25738002 REVERSE LENGTH=3106
miR169	AT5G48250	3	| Symbols: | B-box type zinc finger protein with CCT domain | chr5:19561319-19563722 REVERSE LENGTH=1704
miR169	AT5G42120	2.5	| Symbols: | Concanavalin A-like lectin protein kinase family protein | chr5:16833073-16835148 REVERSE LENGTH=2076
miR169	AT1G54040	3	| Symbols: ESP, TASTY, ESR | epithiospecifier protein | chr1:20170735-20172026 REVERSE LENGTH=1292
miR169	AT5G44980	3	| Symbols: | F-box/RNI-like/FBD-like domains-containing protein | chr5:18160290-18162264 FORWARD LENGTH=1592
miR169	AT3G45940	2.5	| Symbols: | Glycosyl hydrolases family 31 protein | chr3:16886226-16889171 REVERSE LENGTH=2607
miR169	AT5G12840	1.5	| Symbols: HAP2A, EMB2220, ATHAP2A, NF-YA1 | nuclear factor Y, subunit A1 | chr5:4050840-4053534 REVERSE LENGTH=1275
miR169	AT1G72830	3	| Symbols: HAP2C, ATHAP2C, NF-YA3 | nuclear factor Y, subunit A3 | chr1:27405456-27407968 REVERSE LENGTH=1615
miR169	AT5G46880	3	| Symbols: HB-7, HDG5 | homeobox-7 | chr5:19031350-19035731 FORWARD LENGTH=3014
miR169	AT3G62270	3	| Symbols: | HCO3- transporter family | chr3:23042284-23046048 REVERSE LENGTH=2771
miR169	AT4G35080	3	| Symbols: | high-affinity nickel-transport family protein | chr4:16698334-16700321 FORWARD LENGTH=1370
miR169	AT5G52430	3	| Symbols: | hydroxyproline-rich glycoprotein family protein | chr5:21282750-21285271 REVERSE LENGTH=1886
miR169	AT1G48500	3	| Symbols: JAZ4, TIFY6A | jasmonate-zim-domain protein 4 | chr1:17932824-17934662 FORWARD LENGTH=1321
miR169	AT1G80530	3	| Symbols: | Major facilitator superfamily protein | chr1:30277952-30280324 REVERSE LENGTH=2035
miR169	AT5G06510	2.5	| Symbols: NF-YA10 | nuclear factor Y, subunit A10 | chr5:1984991-1987044 FORWARD LENGTH=1362
miR169	AT1G54160	3	| Symbols: NFYA5, NF-YA5 | nuclear factor Y, subunit A5 | chr1:20217336-20219452 REVERSE LENGTH=1462
miR169	AT1G17590	3	| Symbols: NF-YA8 | nuclear factor Y, subunit A8 | chr1:6050222-6052513 REVERSE LENGTH=1419
miR169	AT3G20910	0.5	| Symbols: NF-YA9 | nuclear factor Y, subunit A9 | chr3:7326382-7328576 FORWARD LENGTH=1232
miR169	AT4G21580	3	| Symbols: | oxidoreductase, zinc-binding dehydrogenase family protein | chr4:11475719-11477755 FORWARD LENGTH=1223
miR169	AT1G80770	3	| Symbols: PDE318 | P-loop containing nucleoside triphosphate hydrolases superfamily protein | chr1:30355115-30357964 FORWARD LENGTH=1539
miR169	AT2G17930	3	| Symbols: | Phosphatidylinositol 3- and 4-kinase family protein with FAT domain | chr2:7784288-7802230 REVERSE LENGTH=11744
miR169	AT5G27550	3	| Symbols: | P-loop containing nucleoside triphosphate hydrolases superfamily protein | chr5:9727454-9731341 REVERSE LENGTH=2496
miR169	AT3G19540	2.5	| Symbols: | Protein of unknown function (DUF620) | chr3:6780619-6783166 FORWARD LENGTH=2134
miR169	AT3G09915	3	| Symbols: | pseudogene, hypothetical protein | chr3:3039015-3040186 REVERSE LENGTH=1172
miR169	AT2G16600	3	| Symbols: ROC3 | rotamase CYP 3 | chr2:7200807-7201574 FORWARD LENGTH=702
miR169	AT2G27600	3	| Symbols: SKD1, VPS4, ATSKD1 | AAA-type ATPase family protein | chr2:11781038-11783992 FORWARD LENGTH=1758
miR169	AT1G03060	3	| Symbols: SPI | Beige/BEACH domain ;WD domain, G-beta repeat protein | chr1:712473-726891 REVERSE LENGTH=11304
miR169	AT1G36300	3	| Symbols: | transposable element gene | chr1:13647773-13652173 REVERSE LENGTH=4401
miR169	AT1G37100	3	| Symbols: | transposable element gene | chr1:14124806-14128188 REVERSE LENGTH=3383
miR169	AT1G40630	3	| Symbols: | transposable element gene | chr1:15448706-15452414 REVERSE LENGTH=3709
miR169	AT2G10100	3	| Symbols: | transposable element gene | chr2:3826191-3828196 FORWARD LENGTH=2006
miR169	AT2G10890	3	| Symbols: | transposable element gene | chr2:4287911-4291049 REVERSE LENGTH=3139
miR169	AT2G11340	3	| Symbols: | transposable element gene | chr2:4514861-4520662 REVERSE LENGTH=5802
miR169	AT3G30825	3	| Symbols: | transposable element gene | chr3:12532940-12536466 FORWARD LENGTH=3527
miR169	AT3G42431	3	| Symbols: | transposable element gene | chr3:14546388-14553611 FORWARD LENGTH=7224
miR169	AT3G60965	2	| Symbols: | transposable element gene | chr3:22541491-22551393 REVERSE LENGTH=9903
miR169	AT4G08072	3	| Symbols: | transposable element gene | chr4:4944667-4946775 REVERSE LENGTH=2109
miR169	AT4G08101	2.5	| Symbols: | transposable element gene | chr4:5011919-5013433 REVERSE LENGTH=1515
miR169	AT5G29032	3	| Symbols: | transposable element gene | chr5:11080139-11083743 FORWARD LENGTH=3605
miR169	AT5G33125	3	| Symbols: | transposable element gene | chr5:12429428-12433051 FORWARD LENGTH=3624
miR169	AT5G41755	3	| Symbols: | transposable element gene | chr5:16700028-16705892 FORWARD LENGTH=5865
miR169	AT1G15940	3	| Symbols: | Tudor/PWWP/MBT superfamily protein | chr1:5473565-5478259 FORWARD LENGTH=3289
miR169	AT2G17340	3	| Symbols: | Uncharacterised conserved protein (UCP030210) | chr2:7541406-7544128 REVERSE LENGTH=1352
miR169	AT4G35360	2.5	| Symbols: | Uncharacterised conserved protein (UCP030210) | chr4:16812116-16814745 REVERSE LENGTH=1380
miR169	AT3G05690	2.5	| Symbols: UNE8, ATHAP2B, HAP2B, NF-YA2 | nuclear factor Y, subunit A2 | chr3:1676546-1678932 REVERSE LENGTH=1464
miR169	AT4G28020	3	| Symbols: | unknown protein; CONTAINS InterPro DOMAIN/s: Uncharacterised protein family UPF0066 (InterPro:IPR001378); Has 30201 Blast hits to 17322 proteins in 780 species: Archae - 12; Bacteria - 1396; Metazoa - 17338; Fungi - 3422; Plants - 5037; Viruses - 0; Other Eukaryotes - 2996 (source: NCBI BLink). | chr4:13933232-13935315 REVERSE LENGTH=1279
miR169	AT4G31550	3	| Symbols: WRKY11, ATWRKY11 | WRKY DNA-binding protein 11 | chr4:15289974-15291539 REVERSE LENGTH=1147
miR169	H. littoralis Contig23521	2.5
miR169	R. mangle Contig21655	3
miR169	H. littoralis Contig17360	3	3-oxo-5-alpha-steroid 4-dehydrogenase family protein	Polyprenol reductase 2	membrane endoplasmic reticulum Golgi apparatus integral to membrane endoplasmic reticulum membrane cytoplasm	oxidoreductase activity, acting on the CH-CH group of donors oxidoreductase activity	protein glycosylation oxidation-reduction process lipid metabolic process
miR169	R. mangle Contig9528	3	ADL6,DRP2A	Dynamin-2A	membrane cytoskeleton plasmodesma microtubule cytoplasm Golgi membrane vacuolar membrane phragmoplast Golgi apparatus cytosol plasma membrane	lipid binding hydrolase activity nucleotide binding GTP binding phospholipid binding GTPase activity	Golgi to vacuole transport GTP catabolic process
miR169	B. gymnorhiza BP944128	3	AtMAPR4,MAPR4	Putative uncharacterized protein At4g14965		heme binding	negative regulation of cellular process postreplication repair
miR169	B. gymnorhiza BP941432	3	ATRAB5A,ATRABF2A,RABF2A,RAB5A,RHA1,ATRAB-F2A,RAB-F2A	Ras-related protein RABF2a	membrane vacuolar membrane endoplasmic reticulum vacuole	protein binding nucleotide binding GTP binding	transport response to chitin small GTPase mediated signal transduction protein transport vacuolar transport vesicle-mediated transport
miR169	R. mangle Contig22997	3	eIFiso4G1	Eukaryotic translation initiation factor isoform 4G-1	nucleus cytosol cytoplasm	translation initiation factor activity RNA binding DNA binding	RNA metabolic process translational initiation translation regulation of translation
miR169	R. mangle Contig19790	3	GLX2-3,ETHE1,GLY3	cDNA clone:J013127E08, full insert sequence	mitochondrion	sulfur dioxygenase activity hydrolase activity hydroxyacylglutathione hydrolase activity hydrolase activity, acting on ester bonds	seed development methylglyoxal catabolic process to D-lactate response to salt stress oxidation-reduction process endosperm development embryo development ending in seed dormancy
miR169	R. mangle Contig20066	3	Glycosyltransferase family 29 (sialyltransferase) family protein	cDNA clone:J023058L14, full insert sequence	cytoplasmic membrane-bounded vesicle	sialyltransferase activity	protein glycosylation
miR169	R. mangle Contig17274	3	GMD1	GDP-mannose 4,6 dehydratase 1	intracellular	lyase activity protein binding GDP-mannose 4,6-dehydratase activity catalytic activity coenzyme binding	GDP-mannose metabolic process cellular metabolic process 'de novo' GDP-L-fucose biosynthetic process
miR169	H. littoralis Contig31603	3	Leucine-rich repeat (LRR) family protein	Putative uncharacterized protein unannotated coding sequence from BAC T10F18			water transport signal transduction response to endoplasmic reticulum stress glycolysis systemic acquired resistance Golgi organization response to temperature stimulus hyperosmotic response response to cadmium ion response to salt stress hydrogen peroxide catabolic process
miR169	R. mangle Contig22974	2.5	LOCATED IN: cytosol, chloroplast; EXPRESSED IN: 24 plant structures; EXPRESSED DURING: 14 growth stages; BEST Arabidopsis thaliana protein match is: Tudor/PWWP/MBT superfamily protein (TAIR:AT1G15940.1); Has 137162 Blast hits to 70781 proteins in 2973 species: Archae - 289; Bacteria - 24182; Metazoa - 56725; Fungi - 20130; Plants - 6559; Viruses - 758; Other Eukaryotes - 28519 (source: NCBI BLink…	Uncharacterized protein	cytosol chloroplast		chromatin silencing by small RNA gravitropism sister chromatid cohesion mitotic recombination embryo sac egg cell differentiation meiotic chromosome segregation
miR169	R. mangle Contig24800	3	Major facilitator superfamily protein	Putative uncharacterized protein C7A10.570	integral to membrane	transmembrane transport nitrate transport
miR169	R. mangle E5XRSP401EMHJP	3	Malectin/receptor-like protein kinase family protein	Os03g0124300 protein	cytoplasmic membrane-bounded vesicle
miR169	R. mangle Contig13951	2	PDE318	GTP1/OBG family protein	chloroplast inner membrane chloroplast stroma chloroplast	magnesium ion binding nucleotide binding GTP binding GTPase activity	GTP catabolic process response to light stimulus mRNA modification chloroplast organization rRNA processing embryo development embryo development ending in seed dormancy thylakoid membrane organization
miR169	H. littoralis E5VR0NL01B9GUY	3	Protein kinase superfamily protein	Uncharacterized protein		ATP binding protein binding protein serine/threonine kinase activity kinase activity protein kinase activity transferase activity, transferring phosphorus-containing groups	phosphorylation protein
miR169	H. littoralis Contig31142	3	Protein of Unknown Function (DUF239)	Uncharacterized protein			cysteine biosynthetic process
miR169	H. littoralis Contig24888	2.5	Pyridoxal phosphate (PLP)-dependent transferases superfamily protein	Phosphoserine aminotransferase	chloroplast thylakoid chloroplast stroma chloroplast	transaminase activity O-phospho-L-serine:2-oxoglutarate aminotransferase activity transferase activity catalytic activity pyridoxal phosphate binding	response to cadmium ion cellular amino acid biosynthetic process metabolic process L-serine biosynthetic process
miR169	B. gymnorhiza DB993443	3	SPT	Transcription factor SPATULA	nucleus	DNA binding protein binding sequence-specific DNA binding transcription factor activity protein dimerization activity	circadian rhythm fruit development response to cold regulation of transcription, DNA-dependent carpel development transcription, DNA-dependent multicellular organismal development negative regulation of seed germination response to red light
miR169	H. littoralis Contig26216	3	Tudor/PWWP/MBT superfamily protein	PWWP domain-containing protein	plasmodesma nucleolus
miR169	R. mangle Contig24433	2	unknown protein	Putative uncharacterized protein	cytoplasmic membrane-bounded vesicle
miR169	H. littoralis Contig13803	1	Nuclear factor Y, subunit A1 (AT5G12840.1)	Nuclear factor Y, subunit A1	nucleus	DNA inding,transcription coactivator activity	regulation of transcription from RNA polymerase II promoter,protein folding,cellular lipid metabolic process
miR169	H. littoralis Contig10712	1.5	Nuclear factor Y, subunit A8 (AT1G17590.1)	Nuclear factor Y, subunit A8	nucleus	DNA inding,transcription coactivator activity	regulation of transcription from RNA polymerase II promoter,protein folding,cellular lipid metabolic process
miR169	R. mangle Contig13486	2.5	Nuclear factor Y, subunit A1 (AT5G12840.1)	Nuclear factor Y, subunit A1	nucleus	DNA inding,transcription coactivator activity	regulation of transcription from RNA polymerase II promoter,protein folding,cellular lipid metabolic process
miR169	R. mangle Contig13951	2.5	Nuclear factor Y, subunit A1 (AT5G12840.1)	Nuclear factor Y, subunit A1	nucleus	DNA inding,transcription coactivator activity	regulation of transcription from RNA polymerase II promoter,protein folding,cellular lipid metabolic process
miR169	R. mangle Contig12969	2.5	Nuclear factor Y, subunit A8 (AT1G17590.1)	Nuclear factor Y, subunit A8	nucleus	DNA inding,transcription coactivator activity	regulation of transcription from RNA polymerase II promoter,protein folding,cellular lipid metabolic process
miR169	R. mangle Contig4906	2.5	Nuclear factor Y, subunit A8 (AT1G17590.1)	Nuclear factor Y, subunit A8	nucleus	DNA inding,transcription coactivator activity	regulation of transcription from RNA polymerase II promoter,protein folding,cellular lipid metabolic process
miR169	R. mangle Contig8931	2.5	Nuclear factor Y, subunit A8 (AT1G17590.1)	Nuclear factor Y, subunit A8	nucleus	DNA inding,transcription coactivator activity	regulation of transcription from RNA polymerase II promoter,protein folding,cellular lipid metabolic process
miR169	R. mangle Contig20066	3	Nuclear factor Y, subunit A1 (AT5G12840.1)	Nuclear factor Y, subunit A1	nucleus	DNA inding,transcription coactivator activity	regulation of transcription from RNA polymerase II promoter,protein folding,cellular lipid metabolic process
miR169	R. mangle Contig24433	3	Nuclear factor Y, subunit A8 (AT1G17590.1)	Nuclear factor Y, subunit A8	nucleus	DNA inding,transcription coactivator activity	regulation of transcription from RNA polymerase II promoter,protein folding,cellular lipid metabolic process
miR170	AT3G55410	3	| Symbols: | 2-oxoglutarate dehydrogenase, E1 component | chr3:20541435-20546034 FORWARD LENGTH=3494
miR170	AT2G45160	1	| Symbols: HAM1, ATHAM1, LOM1 | GRAS family transcription factor | chr2:18617862-18620150 REVERSE LENGTH=2289
miR170	AT3G60630	1	| Symbols: HAM2, ATHAM2, LOM2 | GRAS family transcription factor | chr3:22410365-22412608 REVERSE LENGTH=2244
miR170	AT4G00150	1	| Symbols: HAM3, ATHAM3, LOM3 | GRAS family transcription factor | chr4:57199-59286 REVERSE LENGTH=2088
miR170	H. littoralis E5VR0NL01CBCK1	3	BSL1	Serine/threonine-protein phosphatase BSL1	nucleus plasma membrane	metal ion binding hydrolase activity protein binding iron ion binding phosphoprotein phosphatase activity manganese ion binding
miR171	AT1G66510	3	| Symbols: | AAR2 protein family | chr1:24813217-24816148 FORWARD LENGTH=1336
miR171	AT1G10340	3	| Symbols: | Ankyrin repeat family protein | chr1:3390322-3392524 REVERSE LENGTH=1921
miR171	AT2G24600	2.5	| Symbols: | Ankyrin repeat family protein | chr2:10452116-10454524 REVERSE LENGTH=1951
miR171	AT3G11580	3	| Symbols: | AP2/B3-like transcriptional factor family protein | chr3:3650540-3651317 REVERSE LENGTH=778
miR171	AT4G21990	1.5	| Symbols: APR3 | APS reductase 3 | chr4:11657008-11659167 REVERSE LENGTH=1626
miR171	AT3G57270	3	| Symbols: BG1 | beta-1,3-glucanase 1 | chr3:21191237-21193189 REVERSE LENGTH=1193
miR171	AT4G21820	3	| Symbols: | binding;calmodulin binding | chr4:11577524-11584053 FORWARD LENGTH=3984
miR171	AT5G56200	3	| Symbols: | C2H2 type zinc finger transcription factor family | chr5:22747768-22749249 FORWARD LENGTH=1482
miR171	AT3G45860	3	| Symbols: CRK4 | cysteine-rich RLK (RECEPTOR-like protein kinase) 4 | chr3:16863401-16866041 REVERSE LENGTH=2031
miR171	AT5G20480	3	| Symbols: EFR | EF-TU receptor | chr5:6922480-6925887 FORWARD LENGTH=3321
miR171	AT2G22650	3	| Symbols: | FAD-dependent oxidoreductase family protein | chr2:9624586-9626969 REVERSE LENGTH=1418
miR171	AT2G02010	3	| Symbols: GAD4 | glutamate decarboxylase 4 | chr2:474165-476594 REVERSE LENGTH=1791
miR171	AT2G45160	1	| Symbols: HAM1, ATHAM1, LOM1 | GRAS family transcription factor | chr2:18617862-18620150 REVERSE LENGTH=2289
miR171	AT3G60630	1	| Symbols: HAM2, ATHAM2, LOM2 | GRAS family transcription factor | chr3:22410365-22412608 REVERSE LENGTH=2244
miR171	AT4G00150	1	| Symbols: HAM3, ATHAM3, LOM3 | GRAS family transcription factor | chr4:57199-59286 REVERSE LENGTH=2088
miR171	AT3G12730	3	| Symbols: | Homeodomain-like superfamily protein | chr3:4047072-4048614 REVERSE LENGTH=1128
miR171	AT3G47170	3	| Symbols: | HXXXD-type acyl-transferase family protein | chr3:17368672-17370494 REVERSE LENGTH=1407
miR171	AT5G39390	3	| Symbols: | Leucine-rich repeat protein kinase family protein | chr5:15763715-15765469 REVERSE LENGTH=1509
miR171	AT3G57650	3	| Symbols: LPAT2 | lysophosphatidyl acyltransferase 2 | chr3:21349507-21353174 FORWARD LENGTH=1749
miR171	AT1G62910	2.5	| Symbols: | Pentatricopeptide repeat (PPR) superfamily protein | chr1:23299057-23300958 FORWARD LENGTH=1902
miR171	AT1G63330	2.5	| Symbols: | Pentatricopeptide repeat (PPR) superfamily protein | chr1:23489840-23491519 FORWARD LENGTH=1680
miR171	AT1G63400	2.5	| Symbols: | Pentatricopeptide repeat (PPR) superfamily protein | chr1:23507320-23509053 FORWARD LENGTH=1734
miR171	AT5G56790	3	| Symbols: | Protein kinase superfamily protein | chr5:22967939-22971536 FORWARD LENGTH=2826
miR171	AT5G14720	3	| Symbols: | Protein kinase superfamily protein | chr5:4747860-4753592 REVERSE LENGTH=2843
miR171	AT5G03390	3	| Symbols: | Protein of unknown function (DUF295) | chr5:834988-836751 FORWARD LENGTH=1536
miR171	AT1G06240	3	| Symbols: | Protein of unknown function DUF455 | chr1:1911122-1913205 FORWARD LENGTH=1526
miR171	AT4G31860	3	| Symbols: | Protein phosphatase 2C family protein | chr4:15406440-15409000 REVERSE LENGTH=1624
miR171	AT5G61480	3	| Symbols: PXY | Leucine-rich repeat protein kinase family protein | chr5:24724541-24727842 REVERSE LENGTH=3126
miR171	AT3G28956	2.5	| Symbols: | RNA polymerase II, Rpb4, core protein | chr3:10980700-10982244 REVERSE LENGTH=657
miR171	AT3G05530	3	| Symbols: RPT5A, ATS6A.2 | regulatory particle triple-A ATPase 5A | chr3:1603400-1606231 FORWARD LENGTH=1653
miR171	AT1G09100	2.5	| Symbols: RPT5B | 26S proteasome AAA-ATPase subunit RPT5B | chr1:2936528-2939326 REVERSE LENGTH=1487
miR171	AT5G45260	3	| Symbols: RRS1, ATWRKY52, SLH1 | Disease resistance protein (TIR-NBS-LRR class) | chr5:18326203-18332609 FORWARD LENGTH=4321
miR171	AT1G17020	3	| Symbols: SRG1, ATSRG1 | senescence-related gene 1 | chr1:5820206-5822013 FORWARD LENGTH=1401
miR171	AT5G23250	2.5	| Symbols: | Succinyl-CoA ligase, alpha subunit | chr5:7830360-7832843 FORWARD LENGTH=1478
miR171	AT1G62930	2.5	| Symbols: | Tetratricopeptide repeat (TPR)-like superfamily protein | chr1:23306534-23308683 FORWARD LENGTH=2150
miR171	AT1G63130	2.5	| Symbols: | Tetratricopeptide repeat (TPR)-like superfamily protein | chr1:23412730-23415149 FORWARD LENGTH=2420
miR171	AT1G63150	2.5	| Symbols: | Tetratricopeptide repeat (TPR)-like superfamily protein | chr1:23419396-23421579 FORWARD LENGTH=2049
miR171	AT2G06790	3	| Symbols: | transposable element gene | chr2:2713393-2716565 FORWARD LENGTH=3173
miR171	AT3G43156	3	| Symbols: | transposable element gene | chr3:15154032-15155912 FORWARD LENGTH=1881
miR171	AT5G23955	3	| Symbols: | transposable element gene | chr5:8085082-8090422 FORWARD LENGTH=5341
miR171	AT3G17120	3	| Symbols: | unknown protein; BEST Arabidopsis thaliana protein match is: unknown protein (TAIR:AT1G02380.1); Has 35333 Blast hits to 34131 proteins in 2444 species: Archae - 798; Bacteria - 22429; Metazoa - 974; Fungi - 991; Plants - 531; Viruses - 0; Other Eukaryotes - 9610 (source: NCBI BLink). | chr3:5841317-5843485 FORWARD LENGTH=1684
miR171	H. littoralis Contig29105	3	AAPT2,ATAAPT2	Choline/ethanolaminephosphotransferase 2	membrane integral to membrane	metal ion binding phosphotransferase activity, for other substituted phosphate groups transferase activity ethanolaminephosphotransferase activity diacylglycerol cholinephosphotransferase activity	phospholipid biosynthetic process phosphatidylethanolamine biosynthetic process response to cadmium ion CDP-choline pathway phosphatidylcholine biosynthetic process lipid metabolic process
miR171	R. mangle Contig18730	3	ATPANK2,PANK2	Pantothenate kinase 2	cytosol	ATP binding protein binding kinase activity nucleotide binding transferase activity pantothenate kinase activity	phosphorylation protein N-linked glycosylation coenzyme A biosynthetic process
miR171	R. mangle Contig17149	3	ATTPS6,TPS6	Alpha,alpha-trehalose-phosphate synthase [UDP-forming] 6	trehalose-phosphatase activity transferase activity, transferring glycosyl groups alpha,alpha-trehalose-phosphate synthase (UDP-forming) activity transferase activity catalytic activity	metabolic process trehalose biosynthetic process
miR171	R. mangle Contig8930	2.5	CONTAINS InterPro DOMAIN/s: Protein of unknown function DUF2451, C-terminal (InterPro:IPR019514), Vacuolar protein sorting-associated protein 54 (InterPro:IPR019515); Has 316 Blast hits to 252 proteins in 92 species: Archae - 0; Bacteria - 2; Metazoa - 200; Fungi - 2; Plants - 68; Viruses - 0; Other Eukaryotes - 44 (source: NCBI BLink).	Uncharacterized protein	protein glycosylation biological_process
miR171	H. littoralis Contig29702	3	CYP89A5	Putative cytochrome p450 protein	endoplasmic reticulum	electron carrier activity metal ion binding heme binding oxidoreductase activity, acting on paired donors, with incorporation or reduction of molecular oxygen iron ion binding monooxygenase activity oxidoreductase activity	oxidation-reduction process
miR171	H. littoralis Contig29528	3	EIF-5A,ELF5A-1,ATELF5A-1,EIF5A	Eukaryotic translation initiation factor 5A-1	ribosome binding translation initiation factor activity RNA binding translation elongation factor activity	xylem development translational initiation translational frameshifting translation positive regulation of translational termination peptidyl-lysine modification to hypusine positive regulation of translational elongation
miR171	R. mangle Contig5748	3	emb1427	Spc97 / Spc98 family of spindle pole body (SB. gymnorhiza BP) component	microtubule organizing center spindle pole	microtubule cytoskeleton organization regulation of meristem growth microtubule nucleation
miR171	R. mangle Contig8588	2.5	methionine--tRNA ligase, putative / methionyl-tRNA synthetase, putative / MetRS, putative	Probable methionine--tRNA ligase	cytosol cytoplasm	RNA binding ATP binding nucleotide binding methionine-tRNA ligase activity aminoacyl-tRNA ligase activity tRNA binding ligase activity	response to cadmium ion tRNA aminoacylation for protein translation methionyl-tRNA aminoacylation translation
miR171	R. mangle Contig24130	3	NCRK	Receptor-like serine/threonine-protein kinase NCRK	membrane endomembrane system endosome membrane endosome late endosome membrane integral to membrane plasma membrane	ATP binding kinase activity protein serine/threonine kinase activity nucleotide binding protein kinase activity GTPase binding transferase activity transferase activity, transferring phosphorus-containing groups	phosphorylation protein phosphorylation trichome morphogenesis cell wall macromolecule metabolic process actin nucleation meristem initiation xylem development cell adhesion root hair cell differentiation cell wall organization
miR171	R. mangle Contig24778	3	Protein of unknown function (DUF3414)	Uncharacterized protein	nuclear pore nuclear envelope chloroplast	protein binding	biological_process
miR171	R. mangle Contig24510	3	PSBE	Cytochrome b559 subunit alpha	membrane photosystem II reaction center chloroplast thylakoid membrane photosystem II thylakoid integral to membrane plastid chloroplast	electron carrier activity metal ion binding heme binding iron ion binding	photosynthesis, light reaction photosynthetic electron transport chain oxidation-reduction process photosynthesis
miR171	H. littoralis Contig21480	3	PSBL	Photosystem II reaction center protein L	membrane photosystem II reaction center chloroplast thylakoid membrane photosystem II thylakoid integral to membrane plastid chloroplast		photosynthesis
miR171	R. mangle Contig22875	3	RNA binding Plectin/S10 domain-containing protein	40S ribosomal protein S10-3	membrane ribosome cell wall ribonucleoprotein complex cytosolic small ribosomal subunit cytoplasm cytosolic ribosome		plant-type cell wall organization cell wall modification
miR171	R. mangle Contig4941	3	S-adenosyl-L-methionine-dependent methyltransferases superfamily protein	N2227-like domain-containing protein	nucleotide biosynthetic process
miR171	B. gymnorhiza BP945467	3	Survival protein SurE-like phosphatase/nucleotidase	Putative uncharacterized protein	plastid	hydrolase activity acid phosphatase activity
miR171	R. mangle E5XRSP401CECE6	2.5	Tetratricopeptide repeat (TPR)-like superfamily protein	Putative PPR protein	plastid
miR171	B. gymnorhiza BP943720	3	Transmembrane amino acid transporter family protein	Transmembrane amino acid transporter-like protein	membrane vacuolar membrane integral to membrane
miR171	R. mangle Contig23771	3	unknown protein	Uncharacterized protein			protein targeting to mitochondrion embryo sac egg cell differentiation biological_process
miR172	AT2G16500	2	| Symbols: ADC1, ARGDC1, ARGDC, SPE1 | arginine decarboxylase 1 | chr2:7150622-7153339 REVERSE LENGTH=2718
miR172	AT4G34710	3	| Symbols: ADC2, SPE2, ATADC2 | arginine decarboxylase 2 | chr4:16560062-16562931 REVERSE LENGTH=2773
miR172	AT4G36920	0	| Symbols: AP2, FLO2, FL1 | Integrase-type DNA-binding superfamily protein | chr4:17400847-17403332 FORWARD LENGTH=1642
miR172	AT1G23490	3	| Symbols: ATARFA1A, ATARF1, ATARF, ARF1 | ADP-ribosylation factor 1 | chr1:8336683-8338672 FORWARD LENGTH=982
miR172	AT5G14670	3	| Symbols: ATARFA1B, ARFA1B | ADP-ribosylation factor A1B | chr5:4729319-4730495 FORWARD LENGTH=567
miR172	AT1G70490	3	| Symbols: ATARFA1D, ARFA1D | Ras-related small GTP-binding family protein | chr1:26563924-26565789 REVERSE LENGTH=893
miR172	AT1G10630	3	| Symbols: ATARFA1F, ARFA1F | ADP-ribosylation factor A1F | chr1:3512795-3514729 REVERSE LENGTH=1043
miR172	AT5G17060	3	| Symbols: ATARFB1B, ARFB1B | ADP-ribosylation factor B1B | chr5:5610806-5613065 FORWARD LENGTH=1150
miR172	AT1G73910	3	| Symbols: ATARP4A, ARP4A | actin-related proteins 4A | chr1:27789293-27790187 FORWARD LENGTH=438
miR172	AT2G42380	3	| Symbols: ATBZIP34, BZIP34 | Basic-leucine zipper (bZIP) transcription factor family protein | chr2:17646900-17648945 REVERSE LENGTH=1523
miR172	AT5G36870	3	| Symbols: ATGSL09, gsl09, atgsl9 | glucan synthase-like 9 | chr5:14518316-14533930 FORWARD LENGTH=5616
miR172	AT1G14440	2.5	| Symbols: AtHB31, HB31, ZHD4 | homeobox protein 31 | chr1:4938878-4940695 REVERSE LENGTH=1311
miR172	AT3G47360	3	| Symbols: ATHSD3, HSD3 | hydroxysteroid dehydrogenase 3 | chr3:17451112-17452843 FORWARD LENGTH=930
miR172	AT5G65790	3	| Symbols: ATMYB68, MYB68 | myb domain protein 68 | chr5:26322948-26324578 FORWARD LENGTH=1405
miR172	AT5G65720	3	| Symbols: ATNIFS1, NIFS1, NFS1, ATNFS1 | nitrogen fixation S (NIFS)-like 1 | chr5:26296253-26298072 FORWARD LENGTH=1743
miR172	AT1G80210	3	| Symbols: BRCC36A, AtBRCC36A | Mov34/MPN/PAD-1 family protein | chr1:30162835-30165755 REVERSE LENGTH=1870
miR172	AT1G55090	2.5	| Symbols: | carbon-nitrogen hydrolase family protein | chr1:20554352-20558529 FORWARD LENGTH=2762
miR172	AT1G17120	2.5	| Symbols: CAT8 | cationic amino acid transporter 8 | chr1:5851953-5853955 FORWARD LENGTH=2003
miR172	AT3G50000	3	| Symbols: CKA2, ATCKA2 | casein kinase II, alpha chain 2 | chr3:18534459-18536970 FORWARD LENGTH=1467
miR172	AT3G54080	2.5	| Symbols: | Concanavalin A-like lectin family protein | chr3:20025267-20027022 FORWARD LENGTH=1756
miR172	AT5G14250	2.5	| Symbols: COP13, CSN3, FUS11 | Proteasome component (PCI) domain protein | chr5:4597878-4600761 FORWARD LENGTH=1582
miR172	AT4G23320	2	| Symbols: CRK24 | cysteine-rich RLK (RECEPTOR-like protein kinase) 24 | chr4:12189182-12191977 REVERSE LENGTH=1314
miR172	AT5G26330	2.5	| Symbols: | Cupredoxin superfamily protein | chr5:9241546-9242713 REVERSE LENGTH=710
miR172	AT5G25350	3	| Symbols: EBF2 | EIN3-binding F box protein 2 | chr5:8794252-8797020 REVERSE LENGTH=2600
miR172	AT1G79730	3	| Symbols: ELF7 | hydroxyproline-rich glycoprotein family protein | chr1:30000538-30004005 REVERSE LENGTH=2011
miR172	AT1G06150	3	| Symbols: EMB1444 | basic helix-loop-helix (bHLH) DNA-binding superfamily protein | chr1:1867015-1873718 REVERSE LENGTH=4607
miR172	AT3G49601	3	| Symbols: | FUNCTIONS IN: molecular_function unknown; INVOLVED IN: biological_process unknown; LOCATED IN: cellular_component unknown; CONTAINS InterPro DOMAIN/s: mRNA splicing factor, Cwf21 (InterPro:IPR013170); Has 30201 Blast hits to 17322 proteins in 780 species: Archae - 12; Bacteria - 1396; Metazoa - 17338; Fungi - 3422; Plants - 5037; Viruses - 0; Other Eukaryotes - 2996 (source: NCBI BLi…
miR172	AT4G23950	2.5	| Symbols: | Galactose-binding protein | chr4:12442297-12444330 FORWARD LENGTH=1686
miR172	AT3G07050	3	| Symbols: | GTP-binding family protein | chr3:2229590-2232361 REVERSE LENGTH=1843
miR172	AT4G02070	2.5	| Symbols: MSH6, MSH6-1, ATMSH6 | MUTS homolog 6 | chr4:906079-912930 FORWARD LENGTH=3975
miR172	AT1G32340	2.5	| Symbols: NHL8 | NDR1/HIN1-like 8 | chr1:11663070-11666058 REVERSE LENGTH=2480
miR172	AT3G43220	3	| Symbols: | Phosphoinositide phosphatase family protein | chr3:15196863-15203062 REVERSE LENGTH=3014
miR172	AT5G64830	3	| Symbols: | programmed cell death 2 C-terminal domain-containing protein | chr5:25914638-25916624 REVERSE LENGTH=1528
miR172	AT4G04660	3	| Symbols: | pseudogene, hypothetical protein, similar to zinc finger protein (Arabidopsis thaliana) GI:976277 | chr4:2365562-2366755 FORWARD LENGTH=1194
miR172	AT5G39473	3	| Symbols: | pseudogene of DC1 (domain-containing protein) | chr5:15797758-15799724 REVERSE LENGTH=1613
miR172	AT2G04110	3	| Symbols: | pseudogene of unknown protein | chr2:1382635-1383495 REVERSE LENGTH=861
miR172	AT1G67325	3	| Symbols: | Ran B. gymnorhiza BP2/NZF zinc finger-like superfamily protein | chr1:25209547-25212531 REVERSE LENGTH=1261
miR172	AT2G28550	1	| Symbols: RAP2.7, TOE1 | related to AP2.7 | chr2:12226091-12228543 REVERSE LENGTH=1791
miR172	AT3G49690	3	| Symbols: RAX3, MYB84, ATMYB84 | myb domain protein 84 | chr3:18427735-18429201 FORWARD LENGTH=1240
miR172	AT4G10600	3	| Symbols: | RING/FYVE/PHD zinc finger superfamily protein | chr4:6547786-6548864 REVERSE LENGTH=1079
miR172	AT5G09560	2.5	| Symbols: | RNA-binding KH domain-containing protein | chr5:2967170-2969655 FORWARD LENGTH=1839
miR172	AT3G15010	3	| Symbols: | RNA-binding (RRM/RBD/RNP motifs) family protein | chr3:5052731-5054942 FORWARD LENGTH=2212
miR172	AT4G29430	2.5	| Symbols: rps15ae | ribosomal protein S15A E | chr4:14472400-14473621 FORWARD LENGTH=668
miR172	AT3G54990	1	| Symbols: SMZ | Integrase-type DNA-binding superfamily protein | chr3:20373718-20376522 REVERSE LENGTH=1041
miR172	AT2G44980	3	| Symbols: | SNF2 domain-containing protein / helicase domain-containing protein | chr2:18552440-18556669 REVERSE LENGTH=2556
miR172	AT2G39250	1.5	| Symbols: SNZ | Integrase-type DNA-binding superfamily protein | chr2:16388886-16391073 REVERSE LENGTH=1244
miR172	AT3G14770	3	| Symbols: SWEET2, AtSWEET2 | Nodulin MtN3 family protein | chr3:4957334-4959704 REVERSE LENGTH=1666
miR172	AT5G60120	0	| Symbols: TOE2 | target of early activation tagged (EAT) 2 | chr5:24207786-24211724 FORWARD LENGTH=2115
miR172	AT5G67180	1	| Symbols: TOE3 | target of early activation tagged (EAT) 3 | chr5:26801949-26804249 REVERSE LENGTH=1544
miR172	AT3G49910	3	| Symbols: | Translation protein SH3-like family protein | chr3:18504256-18504967 FORWARD LENGTH=712
miR172	AT2G19100	3	| Symbols: | transposable element gene | chr2:8269781-8274895 REVERSE LENGTH=5115
miR172	AT3G31310	2.5	| Symbols: | transposable element gene | chr3:12677228-12678717 FORWARD LENGTH=876
miR172	AT5G28250	2.5	| Symbols: | transposable element gene | chr5:10219023-10224680 FORWARD LENGTH=2820
miR172	AT5G28500	2.5	| Symbols: | unknown protein; BEST Arabidopsis thaliana protein match is: unknown protein (TAIR:AT3G04550.1). | chr5:10477771-10479384 FORWARD LENGTH=1288
miR172	AT2G16676	3	| Symbols: | unknown protein; BEST Arabidopsis thaliana protein match is: unknown protein (TAIR:AT4G02000.1); Has 35333 Blast hits to 34131 proteins in 2444 species: Archae - 798; Bacteria - 22429; Metazoa - 974; Fungi - 991; Plants - 531; Viruses - 0; Other Eukaryotes - 9610 (source: NCBI BLink). | chr2:7230346-7232223 REVERSE LENGTH=1878
miR172	AT5G12900	3	| Symbols: | unknown protein; FUNCTIONS IN: molecular_function unknown; INVOLVED IN: biological_process unknown; LOCATED IN: chloroplast; EXPRESSED IN: 21 plant structures; EXPRESSED DURING: 13 growth stages; BEST Arabidopsis thaliana protein match is: unknown protein (TAIR:AT1G12330.1); Has 1807 Blast hits to 1807 proteins in 277 species: Archae - 0; Bacteria - 0; Metazoa - 736; Fungi - 347; Pla…
miR172	AT5G48830	2.5	| Symbols: | unknown protein; FUNCTIONS IN: molecular_function unknown; INVOLVED IN: biological_process unknown; LOCATED IN: chloroplast; EXPRESSED IN: 22 plant structures; EXPRESSED DURING: 13 growth stages; Has 30201 Blast hits to 17322 proteins in 780 species: Archae - 12; Bacteria - 1396; Metazoa - 17338; Fungi - 3422; Plants - 5037; Viruses - 0; Other Eukaryotes - 2996 (source: NCBI BLink). …
miR172	AT4G37030	3	| Symbols: | unknown protein; FUNCTIONS IN: molecular_function unknown; INVOLVED IN: biological_process unknown; LOCATED IN: endomembrane system; BEST Arabidopsis thaliana protein match is: unknown protein (TAIR:AT4G12680.1); Has 101 Blast hits to 99 proteins in 12 species: Archae - 0; Bacteria - 0; Metazoa - 0; Fungi - 0; Plants - 101; Viruses - 0; Other Eukaryotes - 0 (source: NCBI BLink). | ch…
miR172	AT3G16200	3	| Symbols: | unknown protein; Has 97 Blast hits to 97 proteins in 15 species: Archae - 0; Bacteria - 8; Metazoa - 0; Fungi - 0; Plants - 36; Viruses - 0; Other Eukaryotes - 53 (source: NCBI BLink). | chr3:5491406-5493629 REVERSE LENGTH=1608
miR172	AT3G12590	3	| Symbols: | unknown protein; INVOLVED IN: biological_process unknown; LOCATED IN: chloroplast; Has 50 Blast hits to 41 proteins in 15 species: Archae - 0; Bacteria - 0; Metazoa - 2; Fungi - 0; Plants - 43; Viruses - 0; Other Eukaryotes - 5 (source: NCBI BLink). | chr3:3995722-4003657 REVERSE LENGTH=4306
miR172	AT4G30160	3	| Symbols: VLN4 | villin 4 | chr4:14753349-14760189 FORWARD LENGTH=3462
miR172	AT5G61110	3	| Symbols: | zinc ion binding | chr5:24581078-24582130 REVERSE LENGTH=625
miR172	H. littoralis Contig27619	3
miR172	B. gymnorhiza BP945435	3
miR172	H. littoralis Contig26397	2.5	AAA-type ATPase family protein	Putative uncharacterized protein	plastid	ATP binding nucleotide binding nucleoside-triphosphatase activity
miR172	R. mangle Contig1904	3	alpha/beta-Hydrolases superfamily protein	cDNA clone:J023114F24, full insert sequence	membrane	hydrolase activity catalytic activity	metabolic process
miR172	H. littoralis E5VR0NL01B9LL4	1.5	APG7,ATAPG7,ATG7,ATATG7	Ubiquitin-like modifier-activating enzyme atg7	cytosol cytoplasm	APG8 activating enzyme activity catalytic activity	defense response to fungus transport cellular response to phosphate starvation galactolipid biosynthetic process organ senescence leaf senescence aging protein lipidation autophagy protein transport cellular response to water deprivation
miR172	B. gymnorhiza BP939893	3	ATAMI1,AMI1,ATTOC64-I,TOC64-I	Amidase 1	cytosol cytoplasm	hydrolase activity carbon-nitrogen ligase activity, with glutamine as amido-N-donor hydrolase activity, acting on carbon-nitrogen (but not peptide) bonds indoleacetamide hydrolase activity amidase activity	cell differentiation indoleacetic acid biosynthetic process glucosinolate biosynthetic process leaf morphogenesis auxin biosynthetic process positive regulation of transcription, DNA-dependent
miR172	B. gymnorhiza BP945820	2	ATARFA1B,ARFA1B	ADP-ribosylation factor 1	membrane vacuolar membrane cytosol Golgi apparatus intracellular plasma membrane	copper ion binding nucleotide binding GTP binding	small GTPase mediated signal transduction biological_process
miR172	B. gymnorhiza BP949409	2	ATARFA1B,ARFA1B	ADP-ribosylation factor 2	membrane Golgi apparatus intracellular plasma membrane vacuole	copper ion binding nucleotide binding GTP binding transporter activity	intracellular protein transport transport response to cadmium ion small GTPase mediated signal transduction protein transport vesicle-mediated transport protein ADP-ribosylation
miR172	R. mangle Contig24046	2	ATARFA1B,ARFA1B	cDNA clone:J013098K24, full insert sequence	intracellular	nucleotide binding GTP binding transporter activity	intracellular protein transport small GTPase mediated signal transduction
miR172	B. gymnorhiza BP944655	2	ATARFA1B,ARFA1B	cDNA clone:J013098K24, full insert sequence	intracellular	nucleotide binding GTP binding transporter activity	intracellular protein transport small GTPase mediated signal transduction
miR172	B. gymnorhiza BP950788	2	ATARFA1F,ARFA1F	ADP-ribosylation factor 1	membrane intracellular plasma membrane vacuole	copper ion binding nucleotide binding GTP binding transporter activity	intracellular protein transport response to cadmium ion small GTPase mediated signal transduction
miR172	R. mangle Contig8741	3	ATEB1C,EB1C,ATEB1H1	Microtubule-associated protein RP/EB family member 1C	cytoskeleton nucleus microtubule cytoplasm phragmoplast cell wall nucleolus spindle	microtubule binding	mitotic cell cycle vegetative to reproductive phase transition of meristem mitosis cell division thigmotropism cortical cytoskeleton organization cell cycle histone phosphorylation
miR172	H. littoralis Contig29505	3	ATPC1	ATP synthase gamma chain 1, chloroplastic	proton-transporting ATP synthase complex, catalytic core F(1) membrane chloroplast thylakoid membrane thylakoid chloroplast thylakoid chloroplast ATP synthase complex plastid chloroplast envelope chloroplast	enzyme regulator activity proton-transporting ATPase activity, rotational mechanism proton-transporting ATP synthase activity, rotational mechanism	maltose metabolic process leaf morphogenesis nucleotide metabolic process photosystem II assembly sulfur compound biosynthetic process sulfur amino acid metabolic process cell differentiation glycine catabolic process vitamin metabolic process isopentenyl diphosphate biosynthetic process, methylerythritol 4-phosphate pathway rRNA processing starch biosynthetic process coenzyme biosynthetic proces…
miR172	R. mangle E5XRSP401ALU2A	3	ATPC1	ATP synthase gamma chain 1, chloroplastic	proton-transporting ATP synthase complex, catalytic core F(1) membrane chloroplast thylakoid membrane thylakoid chloroplast thylakoid chloroplast ATP synthase complex plastid chloroplast envelope chloroplast	enzyme regulator activity proton-transporting ATPase activity, rotational mechanism proton-transporting ATP synthase activity, rotational mechanism	maltose metabolic process leaf morphogenesis nucleotide metabolic process photosystem II assembly sulfur compound biosynthetic process sulfur amino acid metabolic process cell differentiation glycine catabolic process vitamin metabolic process isopentenyl diphosphate biosynthetic process, methylerythritol 4-phosphate pathway rRNA processing starch biosynthetic process coenzyme biosynthetic proces…
miR172	H. littoralis Contig29039	3	CCCH-type zinc finger family protein	Zinc finger CCCH domain-containing protein 20	plasma membrane	metal ion binding DNA binding sequence-specific DNA binding transcription factor activity	response to oxidative stress regulation of transcription, DNA-dependent chlorophyll catabolic process phosphatidylinositol biosynthetic process
miR172	B. gymnorhiza BP948391	3	Chaperone DnaJ-domain superfamily protein	Putative uncharacterized protein OJ1339_F05.122	plastid	heat shock protein binding	protein folding
miR172	R. mangle Contig23788	3	CIPK23,SnRK3.23,ATCIPK23,LKS1	CBL-interacting serine/threonine-protein kinase 23	membrane nucleus cytosol plastid plasma membrane cytoplasm	ATP binding kinase activity potassium channel activity protein serine/threonine kinase activity protein binding nucleotide binding protein kinase activity transferase activity transferase activity, transferring phosphorus-containing groups	phosphorylation abscisic acid mediated signaling pathway response to water deprivation stomatal movement intracellular signal transduction response to ethylene stimulus cytokinesis by cell plate formation response to nutrient cellular response to water deprivation transport potassium ion transport cellular response to phosphate starvation signal transduction galactolipid biosynthetic process prot…
miR172	R. mangle Contig21924	3	CPR30	F-box protein CPR30	nucleus cytoplasm	protein binding	plant-type hypersensitive response defense response negative regulation of protein catabolic process protein ubiquitination negative regulation of defense response
miR172	H. littoralis Contig4620	2.5	CRK15	Cysteine-rich receptor-like protein kinase 10	membrane integral to membrane plasma membrane	ATP binding protein serine/threonine kinase activity kinase activity protein kinase activity nucleotide binding transferase activity transferase activity, transferring phosphorus-containing groups	phosphorylation cellular response to nitrogen starvation protein phosphorylation
miR172	R. mangle E5XRSP401DH265	3	ELO3,HAG3,HAC8,ELP3,AtELP3	Elongator complex protein 3	nucleus cytosol Elongator holoenzyme complex nuclear euchromatin	metal ion binding transferase activity, transferring acyl groups histone acetyltransferase activity transferase activity N-acetyltransferase activity catalytic activity iron-sulfur cluster binding	organ growth tRNA wobble uridine modification regulation of transcription, DNA-dependent auxin mediated signaling pathway histone acetylation specification of organ axis polarity transcription, DNA-dependent tRNA processing cell proliferation protein maturation regulation of auxin mediated signaling pathway DNA mediated transformation regulation of leaf formation
miR172	B. gymnorhiza BP944602	3	EMB2196,HPA1,HISN6A,ATHPA1	Histidinol-phosphate aminotransferase 2, chloroplastic	plastid chloroplast stroma chloroplast	L-phenylalanine:2-oxoglutarate aminotransferase activity transaminase activity histidinol-phosphate transaminase activity transferase activity catalytic activity pyridoxal phosphate binding	cellular amino acid biosynthetic process biosynthetic process histidine biosynthetic process
miR172	H. littoralis Contig12508	3	EMB3007	Chaperonin 60 subunit alpha 2, chloroplastic	plastid cytoplasm chloroplast	ATP binding nucleotide binding	response to high light intensity protein folding response to endoplasmic reticulum stress pyrimidine ribonucleotide biosynthetic process response to hydrogen peroxide response to heat cellular protein metabolic process protein refolding
miR172	H. littoralis Contig29885	3	Endoplasmic reticulum vesicle transporter protein	Putative uncharacterized protein At3g22290	endoplasmic reticulum	biological_process
miR172	R. mangle Contig20987	3	FPS1	Farnesyl pyrophosphate synthase 1, mitochondrial	cytosol mitochondrion cytoplasm	metal ion binding geranyltranstransferase activity dimethylallyltranstransferase activity transferase activity	farnesyl diphosphate biosynthetic process cholesterol metabolic process brassinosteroid biosynthetic process geranyl diphosphate biosynthetic process cellular cation homeostasis steroid metabolic process cellular modified amino acid biosynthetic process acetyl-CoA metabolic process response to salt stress phenylpropanoid metabolic process polyamine catabolic process steroid biosynthetic process i…
miR172	H. littoralis Contig27341	3	FUS6,ATFUS6,CSN1,COP11,EMB78,ATSK31,SK31	COP9 signalosome complex subunit 1	nucleus COP9 signalosome cytosol cytoplasm	protein binding	histone methylation reproduction protein deneddylation regulation of flower development response to freezing vegetative to reproductive phase transition of meristem reciprocal meiotic recombination response to absence of light protein deubiquitination regulation of cell cycle process seed maturation primary shoot apical meristem specification multicellular organismal development protein complex a…
miR172	H. littoralis Contig22034	3	G6PD2	Glucose-6-phosphate 1-dehydrogenase	mitochondrion	NADP binding oxidoreductase activity glucose-6-phosphate dehydrogenase activity	glucose metabolic process pentose-phosphate shunt carbohydrate metabolic process oxidation-reduction process pentose-phosphate shunt, oxidative branch
miR172	R. mangle Contig10600	3	GAUT13	Probable galacturonosyltransferase 13	membrane Golgi apparatus integral to membrane pollen tube Golgi membrane	polygalacturonate 4-alpha-galacturonosyltransferase activity transferase activity, transferring glycosyl groups transferase activity	pollen development cell wall pectin biosynthetic process pectin biosynthetic process pollen tube growth
miR172	H. littoralis E5VR0NL01EO7Z6	3	GPPS,GPS1	Putative uncharacterized protein	mitochondrion	transferase activity	isoprenoid biosynthetic process
miR172	H. littoralis Contig25002	2	HXXXD-type acyl-transferase family protein	HXXXD-type acyl-transferase-like protein	transferase activity, transferring acyl groups other than amino-acyl groups transferase activity	glucosinolate biosynthetic process
miR172	H. littoralis E5VR0NL01ECWMY	3	MAC/Perforin domain-containing protein	MACPF domain-containing protein At4g24290	plasma membrane	plant-type hypersensitive response defense response innate immune response
miR172	R. mangle Contig22549	3	MFP1	MAR-binding filament-like protein 1	plastid nucleoid chloroplast thylakoid membrane nucleus nuclear matrix chloroplast thylakoid chloroplast	DNA binding	starch metabolic process maltose metabolic process chloroplast relocation glucosinolate metabolic process isopentenyl diphosphate biosynthetic process, methylerythritol 4-phosphate pathway regulation of meristem growth starch biosynthetic process pentose-phosphate shunt plant-type cell wall organization phosphatidylglycerol biosynthetic process polysaccharide catabolic process ncRNA metabolic pro…
miR172	R. mangle Contig22562	3	mitochondrial ribosomal protein L51/S25/CI-B8 family protein	OSJNBa0033H08.7 protein	respiratory chain complex I mitochondrial respiratory chain complex I mitochondrion	oxidoreductase activity, acting on NAD(P)H, quinone or similar compound as acceptor	photorespiration biological_process
miR172	H. littoralis E6PJTYN02B4HP0	3	MPPalpha	cDNA clone:J033067L12, full insert sequence	membrane mitochondrial matrix mitochondrial intermembrane space mitochondrial respiratory chain complex III mitochondrial outer membrane mitochondrial inner membrane plastid mitochondrion plasma membrane chloroplast	metal ion binding ATP binding metalloendopeptidase activity catalytic activity	proteolysis response to salt stress
miR172	R. mangle Contig13	3	NAD(P)-binding Rossmann-fold superfamily protein	Rossmann-fold NAD(P)-binding domain-containing protein	chloroplast thylakoid chloroplast	translation initiation factor activity	response to blue light isopentenyl diphosphate biosynthetic process, methylerythritol 4-phosphate pathway rRNA processing translational initiation photosynthesis, light reaction response to far red light photosystem II assembly response to red light carotenoid biosynthetic process
miR172	R. mangle Contig23648	3	Nuclear transport factor 2 (NTF2) family protein with RNA binding (RRM-RBD-RNP motifs) domain	cDNA clone:J033052F07, full insert sequence	intracellular plastid	nucleotide binding nucleic acid binding	transport
miR172	H. littoralis Contig20180	3	PAB4,PAB. gymnorhiza BP4	Polyadenylate-binding protein 4	nucleus cytosol cytoplasm	RNA binding protein binding nucleotide binding nucleic acid binding	response to cadmium ion modulation by virus of host morphology or physiology regulation of translation
miR172	R. mangle Contig2513	3	Pentatricopeptide repeat (PPR) superfamily protein	Putative pentatricopeptide repeat protein	plastid chloroplast	helicase activity	ovule development iron-sulfur cluster assembly vegetative to reproductive phase transition of meristem thylakoid membrane organization embryo development ending in seed dormancy
miR172	R. mangle Contig2650	3	Phox-associated domain;Phox-like;Sorting nexin, C-terminal	Os01g0188200 protein	cytoplasmic membrane-bounded vesicle
miR172	R. mangle Contig14104	2.5	P-loop containing nucleoside triphosphate hydrolases superfamily protein	mRNA, clone: RAFL24-22-E06	endosome Golgi apparatus trans-Golgi network		RNA splicing, via endonucleolytic cleavage and ligation biological_process methionine biosynthetic process
miR172	H. littoralis Contig30513	3	P-loop containing nucleoside triphosphate hydrolases superfamily protein	Putative uncharacterized protein At5g22370	microtubule	nucleotide binding	regulation of mitotic cell cycle cell division embryo development
miR172	H. littoralis Contig30375	2.5	Protein kinase superfamily protein	Casein kinase II subunit alpha, chloroplastic	cytosol plastid chloroplast	ATP binding protein serine/threonine kinase activity kinase activity protein kinase activity nucleotide binding transferase activity transferase activity, transferring phosphorus-containing groups	phosphorylation protein phosphorylation
miR172	R. mangle Contig17061	3	Protein kinase superfamily protein	cDNA clone:J013001F05, full insert sequence	membrane cytoplasmic membrane-bounded vesicle	ATP binding protein serine/threonine kinase activity polysaccharide binding calcium ion binding protein kinase activity transferase activity, transferring phosphorus-containing groups	protein phosphorylation
miR172	R. mangle Contig24374	2.5	Protein of unknown function DUF92, transmembrane	cDNA clone:J013111E19, full insert sequence	membrane integral to membrane
miR172	R. mangle Contig22236	3	Pyridoxal phosphate (PLP)-dependent transferases superfamily protein	Catalytic/ pyridoxal phosphate binding protein	plasma membrane	catalytic activity pyridoxal phosphate binding	metabolic process
miR172	H. littoralis Contig7425	3	Ribonuclease P protein subunit P38-related	Ribonuclease P protein subunit P38-related protein	chlorophyll catabolic process biological_process
miR172	R. mangle Contig23386	3	Ribosomal L22e protein family	60S ribosomal protein L22-2	ribosome plasmodesma cytosolic large ribosomal subunit intracellular nucleolus ribonucleoprotein complex cytosol plasma membrane cytosolic ribosome	structural constituent of ribosome	RNA methylation translation
miR172	R. mangle Contig21379	3	Ribosomal protein L1p/L10e family	Ribosomal protein L1p/L10e family protein	membrane ribosome large ribosomal subunit nucleolus	RNA binding structural constituent of ribosome	RNA methylation pyrimidine ribonucleotide biosynthetic process translation purine nucleotide biosynthetic process
miR172	H. littoralis Contig25348	3	Small nuclear ribonucleoprotein family protein
miR172	H. littoralis Contig8051	3	SRF7	Protein STRUBBELIG-RECEPTOR FAMILY 7	membrane nucleus cytosol integral to membrane plasma membrane	ATP binding protein kinase activity nucleotide binding transferase activity, transferring phosphorus-containing groups	protein phosphorylation
miR172	H. littoralis Contig26298	3	TBL36	Putative uncharacterized protein F24B22.22	xylem development cell wall macromolecule metabolic process
miR172	R. mangle Contig13884	3	TCP-1/cpn60 chaperonin family protein	Chaperonin 60 subunit beta 2, chloroplastic	nucleus cytoplasm nucleolus mitochondrion plastid chloroplast envelope cytosolic ribosome chloroplast chloroplast stroma	ATP binding nucleotide binding	cellular protein metabolic process protein folding ovule development protein refolding chloroplast organization
miR172	R. mangle Contig15554	1	TOE2	AP2-like ethylene-responsive transcription factor TOE2	nucleus	DNA binding protein binding sequence-specific DNA binding transcription factor activity	ethylene mediated signaling pathway regulation of transcription, DNA-dependent transcription, DNA-dependent
miR172	H. littoralis Contig4708	3	Transmembrane amino acid transporter family protein	Transmembrane amino acid transporter-like protein	membrane vacuolar membrane integral to membrane		response to sucrose stimulus amino acid transport phosphatidylinositol biosynthetic process response to fructose stimulus
miR172	H. littoralis Contig30073	3	ubiquitin-associated (UBA)/TS-N domain-containing protein / octicosapeptide/Phox/Bemp1 (PB1) domain-containing protein	Ubiquitin-associated (UBA) zinc-finger and PB1 domain-containing protein	cytoplasm vacuole	ubiquitin binding zinc ion binding	protein polymerization
miR172	B. gymnorhiza BP939919	2.5	UDP-Glycosyltransferase superfamily protein	Sterol 3-beta-glucosyltransferase UGT80A2	membrane plasma membrane	transferase activity, transferring glycosyl groups transferase activity, transferring hexosyl groups sterol 3-beta-glucosyltransferase activity transferase activity beta-sitosterol UDP-glucosyltransferase activity	steroid biosynthetic process sterol biosynthetic process lipid glycosylation metabolic process seed development steroid metabolic process cellulose biosynthetic process carbohydrate metabolic process sterol metabolic process cold acclimation lipid metabolic process
miR172	H. littoralis Contig24676	3	UGE1,ATUGE1	Bifunctional UDP-glucose 4-epimerase and UDP-xylose 4-epimerase 1	cytosol plasma membrane cytoplasm	UDP-arabinose 4-epimerase activity isomerase activity racemase and epimerase activity, acting on carbohydrates and derivatives catalytic activity UDP-glucose 4-epimerase activity coenzyme binding protein dimerization activity	capsule polysaccharide biosynthetic process UDP-L-arabinose biosynthetic process carbohydrate metabolic process cellular metabolic process galactose metabolic process
miR172	B. gymnorhiza BP945919	3	unknown protein	Uncharacterized protein	cytosol
miR172	H. littoralis E5VR0NL01B. gymnorhiza DBQKZ	3	unknown protein	Uncharacterized protein	cytosol chloroplast stroma chloroplast
miR172	B. gymnorhiza BP945951	3	unknown protein	Uncharacterized protein			polyamine catabolic process cellular modified amino acid biosynthetic process phenylpropanoid metabolic process
miR172	H. littoralis Contig29098	2	VQ motif-containing protein	VQ motif-containing protein			response to chitin
miR319	AT1G08570	3	| Symbols: ACHT4 | atypical CYS HIS rich thioredoxin 4 | chr1:2712930-2714733 FORWARD LENGTH=1268
miR319	AT3G66658	2.5	| Symbols: ALDH22A1 | aldehyde dehydrogenase 22A1 | chr3:2095105-2099137 REVERSE LENGTH=2155
miR319	AT4G05520	3	| Symbols: ATEHD2, EHD2 | EPS15 homology domain 2 | chr4:2804515-2807926 FORWARD LENGTH=1741
miR319	AT2G26950	2.5	| Symbols: AtMYB104, MYB104 | myb domain protein 104 | chr2:11500721-11502136 REVERSE LENGTH=1212
miR319	AT3G60460	3	| Symbols: DUO1 | myb-like HTH transcriptional regulator family protein | chr3:22342429-22343491 REVERSE LENGTH=894
miR319	AT5G06100	2.5	| Symbols: MYB33, ATMYB33 | myb domain protein 33 | chr5:1837914-1839997 FORWARD LENGTH=1579
miR319	AT2G29570	3	| Symbols: PCNA2, ATPCNA2 | proliferating cell nuclear antigen 2 | chr2:12649906-12651703 REVERSE LENGTH=1133
miR319	AT3G61740	3	| Symbols: SDG14, ATX3 | SET domain protein 14 | chr3:22850837-22856972 REVERSE LENGTH=3669
miR319	AT5G67090	3	| Symbols: | Subtilisin-like serine endopeptidase family protein | chr5:26774018-26776391 REVERSE LENGTH=2374
miR319	AT2G31070	2.5	| Symbols: TCP10 | TCP domain protein 10 | chr2:13220478-13222609 REVERSE LENGTH=2017
miR319	AT1G30210	2.5	| Symbols: TCP24 | TEOSINTE BRANCHED 1, cycloidea, and PCF family 24 | chr1:10627185-10630610 REVERSE LENGTH=1553
miR319	AT4G18390	2.5	| Symbols: TCP2 | TEOSINTE BRANCHED 1, cycloidea and PCF transcription factor 2 | chr4:10162979-10165546 REVERSE LENGTH=1569
miR319	AT1G53230	3	| Symbols: TCP3 | TEOSINTE BRANCHED 1, cycloidea and PCF transcription factor 3 | chr1:19849788-19851725 REVERSE LENGTH=1844
miR319	AT3G15030	2.5	| Symbols: TCP4 | TCP family transcription factor 4 | chr3:5061681-5064115 FORWARD LENGTH=2033
miR319	AT1G35870	2.5	| Symbols: | transposable element gene | chr1:13335257-13339587 FORWARD LENGTH=4331
miR319	AT3G33084	2.5	| Symbols: | transposable element gene | chr3:13675144-13680170 FORWARD LENGTH=5027
miR319	AT3G33076	2.5	| Symbols: | transposable element gene | chr3:13739731-13744449 REVERSE LENGTH=4719
miR319	AT3G33069	3	| Symbols: | transposable element gene | chr3:13803173-13805953 FORWARD LENGTH=2781
miR319	AT4G22415	2.5	| Symbols: | transposable element gene | chr4:11820325-11825184 REVERSE LENGTH=4860
miR319	AT5G28335	2.5	| Symbols: | transposable element gene | chr5:10308601-10313586 REVERSE LENGTH=4986
miR319	AT5G35413	3	| Symbols: | transposable element gene | chr5:13639182-13643273 REVERSE LENGTH=4092
miR319	H. littoralis Contig22744	2.5
miR319	R. mangle Contig4094	3	Calcium-binding EF-hand family protein	Probable calcium-binding protein CML50		metal ion binding calcium ion binding	actin filament-based movement Golgi localization mitochondrion localization peroxisome localization
miR319	H. littoralis E6PJTYN04EDSG6	3	FLA16	Fasciclin-like arabinogalactan protein 15	vacuole		response to auxin stimulus cell adhesion response to cytokinin stimulus seed trichome differentiation response to gibberellin stimulus
miR319	R. mangle Contig15528	3	Kinase interacting (KIP1-like) family protein	Kinase interacting (KIP1-like) protein	vacuolar membrane nuclear membrane	kinase activity	phosphorylation
miR319	H. littoralis Contig26664	3	Mitochondrial transcription termination factor family protein	Putative uncharacterized protein At5g55580 MDF20.2	chloroplast		shoot system development root development
miR319	B. gymnorhiza BP947167	3	MTO1,CGS,ATCYS1,CGS1	Cystathionine gamma-synthase, chloroplastic	plastid chloroplast stroma chloroplast	transferase activity catalytic activity pyridoxal phosphate binding cystathionine gamma-synthase activity	cellular amino acid biosynthetic process one-carbon metabolic process selenium compound metabolic process methionine biosynthetic process
miR319	H. littoralis Contig14298	3	NADK1,ATNADK-1	NAD(H) kinase 1		NAD+ kinase activity kinase activity NADH kinase activity	phosphorylation metabolic process NADP biosynthetic process NAD metabolic process
miR319	H. littoralis Contig23294	3	S1FA-like DNA-binding protein
miR319	R. mangle Contig18638	2.5	TCP2	Transcription factor TCP2	nucleus	DNA binding sequence-specific DNA binding transcription factor activity	plastid organization cell differentiation regulation of transcription, DNA-dependent transcription, DNA-dependent leaf morphogenesis regulation of translation positive regulation of transcription, DNA-dependent multicellular organismal development leaf development positive regulation of development, heterochronic
miR319	R. mangle Contig8091	2.5	TCP2	Transcription factor TCP2	nucleus	DNA binding sequence-specific DNA binding transcription factor activity	plastid organization cell differentiation regulation of transcription, DNA-dependent transcription, DNA-dependent leaf morphogenesis regulation of translation positive regulation of transcription, DNA-dependent multicellular organismal development leaf development positive regulation of development, heterochronic
miR319	B. gymnorhiza BP953267	2.5	TCP2	Transcription factor TCP2	nucleus	DNA binding sequence-specific DNA binding transcription factor activity	plastid organization cell differentiation regulation of transcription, DNA-dependent transcription, DNA-dependent leaf morphogenesis regulation of translation positive regulation of transcription, DNA-dependent multicellular organismal development leaf development positive regulation of development, heterochronic
miR319	H. littoralis Contig30550	3	Translation initiation factor SUI1 family protein	Protein translation factor SUI1 homolog 1	translation initiation factor activity	translational initiation Golgi vesicle transport translation regulation of translation
miR390	AT5G07180	3	| Symbols: ERL2 | ERECTA-like 2 | chr5:2227571-2233417 REVERSE LENGTH=3305
miR390	AT5G03640	2	| Symbols: | Protein kinase superfamily protein | chr5:927915-930781 FORWARD LENGTH=2781
miR390	AT5G46160	3	| Symbols: | Ribosomal protein L14p/L23e family protein | chr5:18711355-18712507 REVERSE LENGTH=686
miR390	AT5G49615	3	| Symbols: TAS3b | TAS3b (trans-acting siRNA 3b); other RNA | chr5:20134200-20134786 FORWARD LENGTH=484
miR390	AT3G17185	2.5	| Symbols: TASIR-ARF, TAS3, ATTAS3 | TAS3/TASIR-ARF (TRANS-ACTING SIRNA3); other RNA | chr3:5861491-5862437 FORWARD LENGTH=555
miR390	AT5G57735	2.5	| Symbols: TASIR-ARF | tasiR-ARF; other RNA | chr5:23394005-23394500 FORWARD LENGTH=496
miR390	AT1G36305	3	| Symbols: | transposable element gene | chr1:13660680-13665533 FORWARD LENGTH=4854
miR390	AT1G42605	3	| Symbols: | transposable element gene | chr1:16014497-16018871 REVERSE LENGTH=4375
miR390	AT2G11430	3	| Symbols: | transposable element gene | chr2:4559903-4564733 REVERSE LENGTH=4831
miR390	AT2G13830	3	| Symbols: | transposable element gene | chr2:5782178-5786746 REVERSE LENGTH=4569
miR390	AT2G14650	3	| Symbols: | transposable element gene | chr2:6265313-6269688 REVERSE LENGTH=4376
miR390	AT3G29076	3	| Symbols: | transposable element gene | chr3:11056624-11061530 REVERSE LENGTH=4907
miR390	AT3G30802	3	| Symbols: | transposable element gene | chr3:12479457-12484302 FORWARD LENGTH=4846
miR390	AT3G31630	3	| Symbols: | transposable element gene | chr3:12852502-12859789 FORWARD LENGTH=7288
miR390	AT3G31970	3	| Symbols: | transposable element gene | chr3:12962491-12967061 REVERSE LENGTH=4571
miR390	AT3G42313	3	| Symbols: | transposable element gene | chr3:14464231-14468082 FORWARD LENGTH=3852
miR390	AT3G44796	3	| Symbols: | transposable element gene | chr3:16335174-16340018 FORWARD LENGTH=4845
miR390	AT4G03650	3	| Symbols: | transposable element gene | chr4:1619563-1624141 FORWARD LENGTH=4579
miR390	AT5G33252	3	| Symbols: | transposable element gene | chr5:12502073-12506833 FORWARD LENGTH=4761
miR390	AT5G38705	3	| Symbols: | transposable element gene | chr5:15492042-15497246 REVERSE LENGTH=5205
miR390	AT5G26236	3	| Symbols: | transposable element gene | chr5:9183055-9187480 FORWARD LENGTH=4426
miR390	AT5G27885	3	| Symbols: | transposable element gene | chr5:9892138-9896776 REVERSE LENGTH=4639
miR390	B. gymnorhiza BP947370	2
miR390	B. gymnorhiza BP952894	3		Peptidylprolyl isomerase		peptidyl-prolyl cis-trans isomerase activity isomerase activity	protein folding mRNA splicing, via spliceosome protein peptidyl-prolyl isomerization
miR390	H. littoralis Contig12487	3	unknown protein
miR393	AT3G26810	1	| Symbols: AFB2 | auxin signaling F-box 2 | chr3:9867845-9870640 FORWARD LENGTH=2401
miR393	AT1G12820	1	| Symbols: AFB3 | auxin signaling F-box 3 | chr1:4368760-4371293 REVERSE LENGTH=2229
miR393	AT3G23690	3	| Symbols: | basic helix-loop-helix (bHLH) DNA-binding superfamily protein | chr3:8528632-8531012 REVERSE LENGTH=1774
miR393	AT4G03190	3	| Symbols: GRH1, ATGRH1, AFB1 | GRR1-like protein 1 | chr4:1404887-1407139 REVERSE LENGTH=2061
miR393	AT3G62980	2	| Symbols: TIR1 | F-box/RNI-like superfamily protein | chr3:23273116-23276375 REVERSE LENGTH=2342
miR393	AT2G38470	3	| Symbols: WRKY33, ATWRKY33 | WRKY DNA-binding protein 33 | chr2:16108361-16110766 FORWARD LENGTH=1902
miR393	R. mangle Contig20063	1	AFB2	TRANSPORT INHIBITOR RESPONSE 1 protein, putative		inositol hexakisphosphate binding	auxin mediated signaling pathway
miR393	H. littoralis Contig19083	2	AFB3	TRANSPORT INHIBITOR RESPONSE 1 protein, putative		inositol hexakisphosphate binding	auxin mediated signaling pathway
miR393	R. mangle Contig10714	3	Homeodomain-like protein with RING/FYVE/PHD-type zinc finger domain	Putative uncharacterized protein At5g03780		DNA binding chromatin binding	response to salicylic acid stimulus double-strand break repair response to gamma radiation
miR393	H. littoralis Contig23899	3	Molecular chaperone Hsp40/DnaJ family protein	Putative uncharacterized protein At1g80030	chloroplast thylakoid membrane chloroplast envelope chloroplast	metal ion binding ATP binding unfolded protein binding heat shock protein binding	protein folding carotenoid biosynthetic process response to heat thylakoid membrane organization
miR394	AT5G20580	3	| Symbols: | BEST Arabidopsis thaliana protein match is: FRIGIDA interacting protein 1 (TAIR:AT2G06005.1); Has 167 Blast hits to 167 proteins in 73 species: Archae - 0; Bacteria - 25; Metazoa - 58; Fungi - 25; Plants - 43; Viruses - 0; Other Eukaryotes - 16 (source: NCBI BLink). | chr5:6958628-6962804 REVERSE LENGTH=1421
miR394	AT5G09672	3	| Symbols: CPuORF21 | conserved peptide upstream open reading frame 21 | chr5:2995910-2998932 REVERSE LENGTH=2292
miR394	AT5G64552	3	| Symbols: CPuORF22 | conserved peptide upstream open reading frame 22 | chr5:25801528-25804980 REVERSE LENGTH=2533
miR394	AT1G27340	1	| Symbols: | Galactose oxidase/kelch repeat superfamily protein | chr1:9495520-9498085 FORWARD LENGTH=1853
miR394	AT3G48460	3	| Symbols: | GDSL-like Lipase/Acylhydrolase superfamily protein | chr3:17949445-17951195 FORWARD LENGTH=1310
miR394	AT5G64550	3	| Symbols: | loricrin-related | chr5:25801528-25804980 REVERSE LENGTH=2533
miR394	AT5G09670	3	| Symbols: | loricrin-related | chr5:2995912-2998932 REVERSE LENGTH=2290
miR394	AT4G20430	2.5	| Symbols: | Subtilase family protein | chr4:11017629-11021272 REVERSE LENGTH=2693
miR394	AT1G01320	3	| Symbols: | Tetratricopeptide repeat (TPR)-like superfamily protein | chr1:121124-130570 REVERSE LENGTH=6015
miR394	B. gymnorhiza BP938638	2.5	GT,UGT74F2,ATSAGT1,SGT1,SAGT1	UDP-glycosyltransferase 74F2		UDP-glucose:4-aminobenzoate acylglucosyltransferase activity benzoic acid glucosyltransferase activity transferase activity, transferring hexosyl groups UDP-glucosyltransferase activity salicylic acid glucosyltransferase (ester-forming) activity transferase activity, transferring glycosyl groups transferase activity salicylic acid glucosyltransferase (glucoside-forming) activity	para-aminobenzoic acid metabolic process metabolic process response to nitrate salicylic acid metabolic process benzoate metabolic process nitrate transport
miR394	R. mangle contig5783	2.5	F-box family protein	F-box family protein	nucleus	ubiquitin-protein ligase activity	protein ubiquitination,entrainment of circadian clock by photoperiod, rhythmic process
miR395	AT3G03290	3	| Symbols: | Adenine nucleotide alpha hydrolases-like superfamily protein | chr3:766745-767742 FORWARD LENGTH=825
miR395	AT3G22890	2	| Symbols: APS1 | ATP sulfurylase 1 | chr3:8112723-8114992 FORWARD LENGTH=1764
miR395	AT4G14680	2	| Symbols: APS3 | Pseudouridine synthase/archaeosine transglycosylase-like family protein | chr4:8413288-8415391 REVERSE LENGTH=1633
miR395	AT5G43780	0.5	| Symbols: APS4 | Pseudouridine synthase/archaeosine transglycosylase-like family protein | chr5:17589394-17591535 REVERSE LENGTH=1702
miR395	AT1G65220	3	| Symbols: | ARM repeat superfamily protein | chr1:24226111-24228970 FORWARD LENGTH=1500
miR395	AT5G10180	1.5	| Symbols: AST68, SULTR2;1 | slufate transporter 2;1 | chr5:3193144-3197120 FORWARD LENGTH=2417
miR395	AT4G23990	2.5	| Symbols: ATCSLG3, CSLG3 | cellulose synthase like G3 | chr4:12456489-12460753 FORWARD LENGTH=2513
miR395	AT4G01460	3	| Symbols: | basic helix-loop-helix (bHLH) DNA-binding superfamily protein | chr4:620759-622945 FORWARD LENGTH=1421
miR395	AT2G21230	3	| Symbols: | Basic-leucine zipper (bZIP) transcription factor family protein | chr2:9094332-9096347 REVERSE LENGTH=1712
miR395	AT2G20463	3	| Symbols: | Defensin-like (DEFL) family protein | chr2:8823733-8824122 REVERSE LENGTH=276
miR395	AT5G13630	3	| Symbols: GUN5, CCH, CHLH, CCH1, ABAR | magnesium-chelatase subunit chlH, chloroplast, putative / Mg-protoporphyrin IX chelatase, putative (CHLH) | chr5:4387334-4392227 REVERSE LENGTH=4523
miR395	AT1G01520	3	| Symbols: | Homeodomain-like superfamily protein | chr1:190596-192139 FORWARD LENGTH=864
miR395	AT4G23840	2.5	| Symbols: | Leucine-rich repeat (LRR) family protein | chr4:12400345-12403403 FORWARD LENGTH=2041
miR395	AT3G61690	2.5	| Symbols: | nucleotidyltransferases | chr3:22827884-22834048 FORWARD LENGTH=4948
miR395	AT5G15930	3	| Symbols: PAM1 | plant adhesion molecule 1 | chr5:5199711-5202452 FORWARD LENGTH=1529
miR395	AT1G20380	2.5	| Symbols: | Prolyl oligopeptidase family protein | chr1:7061665-7065178 FORWARD LENGTH=2327
miR395	AT5G06970	3	| Symbols: | Protein of unknown function (DUF810) | chr5:2158228-2166398 REVERSE LENGTH=3781
miR395	AT4G33500	3	| Symbols: | Protein phosphatase 2C family protein | chr4:16112658-16116348 REVERSE LENGTH=2457
miR395	AT2G13580	2.5	| Symbols: | pseudogene, similar to OSJNBa0072K14.8, blastp match of 34% identity and 3.7e-06 P-value to GP|21740743|emb|CAD40552.1||AL606621 OSJNBa0072K14.8 {Oryza sativa (japonica cultivar-group)} | chr2:5658456-5659763 FORWARD LENGTH=1308
miR395	AT3G45630	3	| Symbols: | RNA binding (RRM/RBD/RNP motifs) family protein | chr3:16748174-16753833 REVERSE LENGTH=3555
miR395	AT1G27900	3	| Symbols: | RNA helicase family protein | chr1:9715453-9720568 REVERSE LENGTH=2487
miR395	AT5G09600	3	| Symbols: SDH3-1 | succinate dehydrogenase 3-1 | chr5:2978942-2980751 FORWARD LENGTH=1033
miR395	AT4G32210	3	| Symbols: SDH3-2 | succinate dehydrogenase 3-2 | chr4:15556415-15558125 REVERSE LENGTH=1043
miR395	AT1G74020	3	| Symbols: SS2 | strictosidine synthase 2 | chr1:27835131-27837317 REVERSE LENGTH=1206
miR395	AT2G19540	2.5	| Symbols: | Transducin family protein / WD-40 repeat family protein | chr2:8461757-8464534 FORWARD LENGTH=1644
miR395	AT1G71680	3	| Symbols: | Transmembrane amino acid transporter family protein | chr1:26944587-26947188 FORWARD LENGTH=1888
miR395	AT3G29078	3	| Symbols: | transposable element gene | chr3:11065643-11069288 REVERSE LENGTH=3646
miR395	AT1G50930	2	| Symbols: | unknown protein; BEST Arabidopsis thaliana protein match is: unknown protein (TAIR:AT3G20557.1); Has 215 Blast hits to 213 proteins in 63 species: Archae - 0; Bacteria - 2; Metazoa - 83; Fungi - 10; Plants - 45; Viruses - 5; Other Eukaryotes - 70 (source: NCBI BLink). | chr1:18876837-18877844 FORWARD LENGTH=790
miR395	AT2G17787	3	| Symbols: | unknown protein; BEST Arabidopsis thaliana protein match is: unknown protein (TAIR:AT4G35940.2); Has 35333 Blast hits to 34131 proteins in 2444 species: Archae - 798; Bacteria - 22429; Metazoa - 974; Fungi - 991; Plants - 531; Viruses - 0; Other Eukaryotes - 9610 (source: NCBI BLink). | chr2:7731075-7733019 FORWARD LENGTH=1440
miR395	AT2G28780	2.5	| Symbols: | unknown protein; INVOLVED IN: biological_process unknown; LOCATED IN: mitochondrion; EXPRESSED IN: inflorescence meristem, root, flower; EXPRESSED DURING: petal differentiation and expansion stage; CONTAINS InterPro DOMAIN/s: Protein of unknown function DUF939, bacterial (InterPro:IPR010343); BEST Arabidopsis thaliana protein match is: unknown protein (TAIR:AT3G09450.1); Has 671 Blas…
miR395	AT5G65440	3	| Symbols: | unknown protein; INVOLVED IN: biological_process unknown; LOCATED IN: plasma membrane; EXPRESSED IN: 22 plant structures; EXPRESSED DURING: 13 growth stages; BEST Arabidopsis thaliana protein match is: unknown protein (TAIR:AT4G24610.1); Has 30201 Blast hits to 17322 proteins in 780 species: Archae - 12; Bacteria - 1396; Metazoa - 17338; Fungi - 3422; Plants - 5037; Viruses - 0; Othe…
miR395	AT1G19860	2.5	| Symbols: | Zinc finger C-x8-C-x5-C-x3-H type family protein | chr1:6891429-6894736 REVERSE LENGTH=1803
miR395	H. littoralis Contig16931	3
miR395	B. gymnorhiza BP941928	2	APS1	ATP sulfurylase 1, chloroplastic	cytosol plastid plasma membrane chloroplast stroma chloroplast	ATP binding nucleotide binding nucleotidyltransferase activity transferase activity sulfate adenylyltransferase (ATP) activity	water transport sulfate assimilation gluconeogenesis glucosinolate biosynthetic process glycolysis defense response to bacterium Golgi organization tryptophan catabolic process response to temperature stimulus hyperosmotic response response to cadmium ion indoleacetic acid biosynthetic process hydrogen sulfide biosynthetic process response to salt stress selenium compound metabolic process
miR395	B. gymnorhiza BP947302	0.5	APS1	ATP sulfurylase 1, chloroplastic	cytosol plastid plasma membrane chloroplast stroma chloroplast	ATP binding nucleotide binding nucleotidyltransferase activity transferase activity sulfate adenylyltransferase (ATP) activity	water transport sulfate assimilation gluconeogenesis glucosinolate biosynthetic process glycolysis defense response to bacterium Golgi organization tryptophan catabolic process response to temperature stimulus hyperosmotic response response to cadmium ion indoleacetic acid biosynthetic process hydrogen sulfide biosynthetic process response to salt stress selenium compound metabolic process
miR395	H. littoralis Contig20785	3	ARM repeat superfamily protein	Glutamate receptor	membrane integral to membrane cytoplasmic membrane-bounded vesicle	extracellular-glutamate-gated ion channel activity ionotropic glutamate receptor activity transporter activity	transport ionotropic glutamate receptor signaling pathway ion transport
miR395	H. littoralis Contig29812	3	ARM repeat superfamily protein	Putative uncharacterized protein At5g36230	membrane cytosol	RNA metabolic process glucose catabolic process
miR395	R. mangle E5XRSP401CKJMR	3	ATPHAN,AS1,ATMYB91,MYB91	Putative uncharacterized protein	condensed chromosome nucleolus mitochondrion	DNA binding chromatin binding protein homodimerization activity sequence-specific DNA binding transcription factor activity	defense response to fungus negative regulation of transcription, DNA-dependent response to auxin stimulus asymmetric cell division leaf formation regulation of innate immune response defense response to bacterium response to jasmonic acid stimulus response to gibberellin stimulus leaf morphogenesis response to salicylic acid stimulus response to cadmium ion response to salt stress response to vir…
miR395	H. littoralis Contig19708	3	BEN1	Putative flavonol reductase	cytoplasm	catalytic activity coenzyme binding	sterol biosynthetic process brassinosteroid biosynthetic process regulation of brassinosteroid biosynthetic process brassinosteroid metabolic process cellular metabolic process
miR395	R. mangle Contig12999	3	B. gymnorhiza BPC2,BBR/BPC2,ATBPC2	Protein BASIC PENTACYSTEINE2	nucleus	DNA binding sequence-specific DNA binding transcription factor activity	regulation of transcription, DNA-dependent regulation of developmental process transcription, DNA-dependent response to ethylene stimulus
miR395	B. gymnorhiza DB991412	3	Chaperone DnaJ-domain superfamily protein	Os06g0237800 protein	mitochondrion
miR395	R. mangle Contig19274	2.5	CZF1,ZFAR1,SZF2,ATSZF2	Zinc finger CCCH domain-containing protein 47	nucleus	metal ion binding DNA binding sequence-specific DNA binding transcription factor activity	defense response to fungus response to wounding response to mechanical stimulus ethylene mediated signaling pathway regulation of transcription, DNA-dependent response to stress defense response by callose deposition intracellular signal transduction respiratory burst involved in defense response ethylene biosynthetic process response to chitin response to absence of light
miR395	B. gymnorhiza BP950737	3	DCD (Development and Cell Death) domain protein	Putative uncharacterized protein At5g42050			defense response to fungus protein targeting to membrane MAPK cascade abscisic acid mediated signaling pathway negative regulation of programmed cell death systemic acquired resistance, salicylic acid mediated signaling pathway response to cold N-terminal protein myristoylation cell communication regulation of plant-type hypersensitive response jasmonic acid mediated signaling pathway endoplasmic…
miR395	H. littoralis Contig23266	3	F-box/RNI-like superfamily protein
miR395	R. mangle Contig13672	2.5	FUNCTIONS IN: molecular_function unknown; INVOLVED IN: biological_process unknown; LOCATED IN: cellular_component unknown; EXPRESSED IN: 23 plant structures; EXPRESSED DURING: 13 growth stages; CONTAINS InterPro DOMAIN/s: Nop14-like protein (InterPro:IPR007276); Has 69842 Blast hits to 35213 proteins in 1572 species: Archae - 363; Bacteria - 20593; Metazoa - 20851; Fungi - 8010; Plants - 2912; Vi…	Uncharacterized protein	small-subunit processome cytosol		nucleotide biosynthetic process biological_process
miR395	R. mangle Contig24344	3	FUNCTIONS IN: molecular_function unknown; INVOLVED IN: biological_process unknown; LOCATED IN: cellular_component unknown; EXPRESSED IN: 24 plant structures; EXPRESSED DURING: 15 growth stages; BEST Arabidopsis thaliana protein match is: ELM2 domain-containing protein (TAIR:AT2G03470.1); Has 161 Blast hits to 161 proteins in 17 species: Archae - 0; Bacteria - 0; Metazoa - 1; Fungi - 4; Plants - 1…	Uncharacterized protein			nuclear-transcribed mRNA catabolic process
miR395	H. littoralis Contig31675	3	HEME2	Uroporphyrinogen decarboxylase 2, chloroplastic	chloroplast envelope plastid chloroplast stroma chloroplast	carboxy-lyase activity lyase activity uroporphyrinogen decarboxylase activity	protoporphyrinogen IX biosynthetic process chlorophyll biosynthetic process porphyrin-containing compound biosynthetic process
miR395	H. littoralis Contig17033	3	MSRB2	Peptide methionine sulfoxide reductase B2, chloroplastic	plastid chloroplast stroma chloroplast	metal ion binding peptide-methionine (R)-S-oxide reductase activity oxidoreductase activity	response to oxidative stress oxidation-reduction process
miR395	H. littoralis Contig23707	3	NAD(P)-binding Rossmann-fold superfamily protein	Rossmann-fold NAD(P)-binding domain-containing protein	endoplasmic reticulum membrane	3-dehydrosphinganine reductase activity oxidoreductase activity	metabolic process sphingolipid biosynthetic process oxidation-reduction process
miR395	R. mangle Contig21325	2.5	Phosphoinositide phosphatase family protein	Phosphoinositide phosphatase SAC2	membrane vacuolar membrane vacuole	hydrolase activity phosphoric ester hydrolase activity	inositol phosphate dephosphorylation inositol trisphosphate metabolic process
miR395	R. mangle Contig4378	3	PORA	Protochlorophyllide reductase A, chloroplastic	chloroplast envelope plastid chloroplast thylakoid chloroplast	protochlorophyllide reductase activity oxidoreductase activity	metabolic process oxidation-reduction process response to ethylene stimulus chlorophyll biosynthetic process photosynthesis
miR395	H. littoralis Contig30407	3	Protein with RING/U-box and TRAF-like domains	Putative uncharacterized protein	nucleus cytoplasmic membrane-bounded vesicle	metal ion binding zinc ion binding ubiquitin-protein ligase activity	ubiquitin-dependent protein catabolic process multicellular organismal development protein ubiquitination
miR395	R. mangle Contig13562	3	UDP-Glycosyltransferase superfamily protein
miR395	H. littoralis Contig23487	3	Uncharacterised conserved protein UCP009193	Putative uncharacterized protein	mitochondrion
miR396	AT5G01370	2	| Symbols: ACI1 | ALC-interacting protein 1 | chr5:152530-154467 FORWARD LENGTH=1501
miR396	AT5G27050	3	| Symbols: AGL101 | AGAMOUS-like 101 | chr5:9520276-9520638 FORWARD LENGTH=363
miR396	AT5G27070	3	| Symbols: AGL53 | AGAMOUS-like 53 | chr5:9527741-9528604 FORWARD LENGTH=864
miR396	AT4G08560	3	| Symbols: APUM15, PUM15 | pumilio 15 | chr4:5450434-5453183 FORWARD LENGTH=1434
miR396	AT3G60010	3	| Symbols: ASK13, SK13 | SKP1-like 13 | chr3:22163094-22163558 REVERSE LENGTH=465
miR396	AT2G22840	2	| Symbols: AtGRF1, GRF1 | growth-regulating factor 1 | chr2:9728756-9731301 FORWARD LENGTH=1838
miR396	AT4G37740	2	| Symbols: AtGRF2, GRF2 | growth-regulating factor 2 | chr4:17725337-17727730 REVERSE LENGTH=1925
miR396	AT2G36400	2	| Symbols: AtGRF3, GRF3 | growth-regulating factor 3 | chr2:15270088-15272823 REVERSE LENGTH=1615
miR396	AT3G52910	2	| Symbols: AtGRF4, GRF4 | growth-regulating factor 4 | chr3:19616021-19618449 REVERSE LENGTH=1480
miR396	AT5G45070	2.5	| Symbols: AtPP2-A8, PP2-A8 | phloem protein 2-A8 | chr5:18187630-18189431 REVERSE LENGTH=1403
miR396	AT1G10120	3	| Symbols: | basic helix-loop-helix (bHLH) DNA-binding superfamily protein | chr1:3304039-3306824 REVERSE LENGTH=2130
miR396	AT5G57590	2.5	| Symbols: BIO1 | adenosylmethionine-8-amino-7-oxononanoate transaminases | chr5:23318508-23322770 REVERSE LENGTH=2670
miR396	AT3G54280	2.5	| Symbols: CHR16, CHA16, RGD3, ATBTAF1, BTAF1 | DNA binding;ATP binding;nucleic acid binding;binding;helicases;ATP binding;DNA binding;helicases | chr3:20091976-20104155 FORWARD LENGTH=6624
miR396	AT3G19400	2.5	| Symbols: | Cysteine proteinases superfamily protein | chr3:6725468-6726578 FORWARD LENGTH=936
miR396	AT5G26742	2.5	| Symbols: emb1138 | DEAD box RNA helicase (RH3) | chr5:9284979-9288727 REVERSE LENGTH=2525
miR396	AT2G03250	3	| Symbols: | EXS (ERD1/XPR1/SYG1) family protein | chr2:982173-986662 REVERSE LENGTH=2271
miR396	AT3G14110	2.5	| Symbols: FLU | Tetratricopeptide repeat (TPR)-like superfamily protein | chr3:4676175-4677689 REVERSE LENGTH=1088
miR396	AT5G43060	2	| Symbols: | Granulin repeat cysteine protease family protein | chr5:17269507-17272164 REVERSE LENGTH=1716
miR396	AT1G62740	2.5	| Symbols: Hop2 | stress-inducible protein, putative | chr1:23230956-23233543 FORWARD LENGTH=1949
miR396	AT5G07700	2.5	| Symbols: MYB76, AtMYB76 | myb domain protein 76 | chr5:2450325-2451578 FORWARD LENGTH=1017
miR396	AT5G58980	3	| Symbols: | Neutral/alkaline non-lysosomal ceramidase | chr5:23811449-23814683 REVERSE LENGTH=2404
miR396	AT5G16690	2.5	| Symbols: ORC3, ATORC3 | origin recognition complex subunit 3 | chr5:5474386-5479951 FORWARD LENGTH=2302
miR396	AT2G15630	3	| Symbols: | Pentatricopeptide repeat (PPR) superfamily protein | chr2:6814521-6816404 FORWARD LENGTH=1884
miR396	AT4G12050	3	| Symbols: | Predicted AT-hook DNA-binding family protein | chr4:7219824-7221328 REVERSE LENGTH=1505
miR396	AT2G35930	3	| Symbols: PUB23 | plant U-box 23 | chr2:15082855-15084473 REVERSE LENGTH=1619
miR396	AT1G58060	3	| Symbols: | RNA helicase family protein | chr1:21489285-21501811 REVERSE LENGTH=4611
miR396	AT2G04270	2	| Symbols: RNEE/G | RNAse E/G-like | chr2:1476110-1479445 FORWARD LENGTH=2179
miR396	AT1G21790	3	| Symbols: | TRAM, LAG1 and CLN8 (TLC) lipid-sensing domain containing protein | chr1:7654184-7655883 FORWARD LENGTH=1232
miR396	AT2G46060	2.5	| Symbols: | transmembrane protein-related | chr2:18941099-18945099 REVERSE LENGTH=2779
miR396	AT1G35370	2.5	| Symbols: | transposable element gene | chr1:13000586-13005078 FORWARD LENGTH=4493
miR396	AT1G60120	2.5	| Symbols: | transposable element gene | chr1:22171633-22172685 REVERSE LENGTH=1053
miR396	AT2G06580	3	| Symbols: | transposable element gene | chr2:2625043-2628033 FORWARD LENGTH=2991
miR396	AT2G06650	3	| Symbols: | transposable element gene | chr2:2649058-2652090 FORWARD LENGTH=3033
miR396	AT5G34833	3	| Symbols: | transposable element gene | chr5:12985525-12991092 REVERSE LENGTH=5568
miR396	AT5G13655	3	| Symbols: | transposable element gene | chr5:4403090-4404277 FORWARD LENGTH=1188
miR396	AT1G80060	2.5	| Symbols: | Ubiquitin-like superfamily protein | chr1:30116209-30117588 REVERSE LENGTH=889
miR396	AT2G34530	2	| Symbols: | unknown protein; FUNCTIONS IN: molecular_function unknown; INVOLVED IN: biological_process unknown; LOCATED IN: endomembrane system; EXPRESSED IN: flower; EXPRESSED DURING: petal differentiation and expansion stage; Has 35333 Blast hits to 34131 proteins in 2444 species: Archae - 798; Bacteria - 22429; Metazoa - 974; Fungi - 991; Plants - 531; Viruses - 0; Other Eukaryotes - 9610 (so…
miR396	AT3G57990	3	| Symbols: | unknown protein; Has 1497 Blast hits to 1323 proteins in 52 species: Archae - 0; Bacteria - 4; Metazoa - 23; Fungi - 34; Plants - 61; Viruses - 0; Other Eukaryotes - 1375 (source: NCBI BLink). | chr3:21470002-21471486 REVERSE LENGTH=1485
miR396	AT5G53220	3	| Symbols: | unknown protein; Has 3099 Blast hits to 2528 proteins in 332 species: Archae - 2; Bacteria - 245; Metazoa - 1059; Fungi - 555; Plants - 177; Viruses - 49; Other Eukaryotes - 1012 (source: NCBI BLink). | chr5:21595994-21598224 FORWARD LENGTH=1975
miR396	R. mangle E5XRSP401CN5EB	2
miR396	B. gymnorhiza BP938945	3
miR396	B. gymnorhiza BP940370	2
miR396	H. littoralis Contig30450	3	AAA-type ATPase family protein	26S protease regulatory subunit 8 homolog B	nucleus proteasome complex cytoplasm	hydrolase activity ATP binding nucleotide binding nucleoside-triphosphatase activity	protein catabolic process
miR396	R. mangle Contig9385	3	alpha/beta-Hydrolases superfamily protein	Putative hydrolase	hydrolase activity catalytic activity	metabolic process
miR396	R. mangle Contig24517	3	Aluminium induced protein with YGL and LRDR motifs	Putative aluminum-induced protein	nucleus cytosol	protein binding
miR396	H. littoralis Contig34	3	ARF9	Auxin response factor 9	nucleus	DNA binding protein binding sequence-specific DNA binding transcription factor activity protein dimerization activity	regulation of transcription, DNA-dependent auxin mediated signaling pathway response to hormone stimulus transcription, DNA-dependent
miR396	H. littoralis Contig26105	2.5	ATCHR12	Homeotic gene regulator		DNA binding ATP binding helicase activity nucleic acid binding	histone methylation chromatin silencing by small RNA protein ubiquitination cullin deneddylation photomorphogenesis DNA metabolic process positive regulation of transcription, DNA-dependent meiosis sister chromatid cohesion protein deubiquitination regulation of chromosome organization meiotic chromosome segregation
miR396	H. littoralis Contig30975	3	Bromodomain transcription factor	Putative uncharacterized protein T20K14	embryo sac egg cell differentiation biological_process
miR396	H. littoralis Contig21802	2	Chaperone DnaJ-domain superfamily protein	Putative uncharacterized protein At1g69060	vacuolar membrane
miR396	R. mangle Contig4877	3	molybdopterin biosynthesis MoaE family protein
miR396	R. mangle Contig17956	3	O-fucosyltransferase family protein	cDNA clone:J013149N04, full insert sequence	mitochondrion
miR396	H. littoralis Contig19124	3	PAR1,HLH1	Putative uncharacterized protein At2g42870	nucleus	transcription cofactor activity	negative regulation of transcription, DNA-dependent developmental process shade avoidance
miR396	R. mangle Contig7940	3	Phosphoglycerate kinase family protein	Phosphoglycerate kinase 2, chloroplastic	membrane plastid mitochondrion thylakoid chloroplast stroma chloroplast	ATP binding kinase activity nucleotide binding transferase activity phosphoglycerate kinase activity	phosphorylation maltose metabolic process glycolysis cellular cation homeostasis starch biosynthetic process response to cadmium ion reductive pentose-phosphate cycle cysteine biosynthetic process divalent metal ion transport
miR396	H. littoralis Contig17596	3	P-loop containing nucleoside triphosphate hydrolases superfamily protein	DEAD-box ATP-dependent RNA helicase 21	nucleus cytoplasm	RNA binding hydrolase activity ATP binding nucleotide binding helicase activity ATP-dependent helicase activity nucleic acid binding	mRNA processing protein glycosylation RNA splicing
miR396	H. littoralis Contig30321	3	PRF5	Profilin	cytoskeleton apoplast nucleus plasmodesma cytoplasm phragmoplast cell wall nucleolus cytosol spindle plasma membrane	actin binding	secondary cell wall biogenesis involved in seed trichome differentiation unidimensional cell growth actin polymerization or depolymerization actin cytoskeleton organization seed trichome elongation
miR396	B. gymnorhiza BP943544	3	Protein kinase superfamily protein	Putative uncharacterized protein At4g32250	plastid chloroplast	ATP binding kinase activity protein kinase activity transferase activity, transferring phosphorus-containing groups	phosphorylation organ senescence protein phosphorylation
miR396	H. littoralis Contig25579	2.5	Protein of unknown function (DUF761)	Uncharacterized protein	response to chitin biological_process
miR396	H. littoralis E5VR0NL01EKEQP	3	PSAC	Photosystem I iron-sulfur center	membrane chloroplast thylakoid membrane plastid thylakoid thylakoid membrane photosystem I chloroplast	electron carrier activity metal ion binding 4 iron, 4 sulfur cluster binding iron-sulfur cluster binding oxidoreductase activity	photosynthetic electron transport in photosystem I oxidation-reduction process photosynthesis
miR396	R. mangle Contig24166	2	Rhodanese/Cell cycle control phosphatase superfamily protein	cDNA clone:J013111B10, full insert sequence	chloroplast thylakoid membrane plastid chloroplast envelope chloroplast thylakoid chloroplast		starch biosynthetic process pentose-phosphate shunt maltose metabolic process positive regulation of catalytic activity aging
miR396	B. gymnorhiza BP952053	2	Rhodanese/Cell cycle control phosphatase superfamily protein	cDNA clone:J013111B10, full insert sequence	chloroplast thylakoid membrane plastid chloroplast envelope chloroplast thylakoid chloroplast		starch biosynthetic process, pentose-phosphate shunt maltose metabolic process ,positive regulation of catalytic activity, aging
miR396	H. littoralis Contig23619	3	Ribosomal protein L25/Gln-tRNA synthetase, anti-codon-binding domain	cDNA clone:J023137E11, full insert sequence	ribosome intracellular mitochondrion	zinc ion binding 5S rRNA binding structural constituent of ribosome cobalt ion binding	translation
miR396	R. mangle Contig21726	3	translocation protein-related	Translocation protein SEC62	integral to membrane plasma membrane	protein transporter activity	protein transport
miR396	H. littoralis Contig29948	3	unknown protein	Uncharacterized protein	plasma membrane	biological_process
miR396	R. mangle E5XRSP401CTOTM	3	XBCP3	Xylem bark cysteine peptidase 3	endoplasmic reticulum vacuole	hydrolase activity cysteine-type peptidase activity peptidase activity	proteolysis
miR397	AT5G11550	3	| Symbols: | ARM repeat superfamily protein | chr5:3708009-3709246 REVERSE LENGTH=1238
miR397	AT4G17330	2.5	| Symbols: ATG2484-1, G2484-1 | G2484-1 protein | chr4:9688888-9697578 REVERSE LENGTH=6499
miR397	AT5G11210	3	| Symbols: ATGLR2.5, GLR2.5 | glutamate receptor 2.5 | chr5:3571214-3574537 REVERSE LENGTH=2490
miR397	AT3G60250	2.5	| Symbols: CKB3 | casein kinase II beta chain 3 | chr3:22270337-22272113 REVERSE LENGTH=1356
miR397	AT1G66670	2.5	| Symbols: CLPP3, NCLPP3 | CLP protease proteolytic subunit 3 | chr1:24863785-24865702 REVERSE LENGTH=1196
miR397	AT3G62940	2	| Symbols: | Cysteine proteinases superfamily protein | chr3:23262950-23264709 REVERSE LENGTH=1235
miR397	AT5G02470	3	| Symbols: DPA | Transcription factor DP | chr5:542358-544900 REVERSE LENGTH=1146
miR397	AT5G51070	3	| Symbols: ERD1, CLPD, SAG15 | Clp ATPase | chr5:20764315-20768681 FORWARD LENGTH=3202
miR397	AT3G06470	3	| Symbols: | GNS1/SUR4 membrane protein family | chr3:1984168-1985259 FORWARD LENGTH=1092
miR397	AT2G38080	2	| Symbols: IRX12, LAC4, ATLMCO4, LMCO4 | Laccase/Diphenol oxidase family protein | chr2:15934460-15937616 FORWARD LENGTH=2021
miR397	AT5G60020	2	| Symbols: LAC17, ATLAC17 | laccase 17 | chr5:24167996-24170462 FORWARD LENGTH=2049
miR397	AT2G29130	1.5	| Symbols: LAC2, ATLAC2 | laccase 2 | chr2:12524889-12527747 REVERSE LENGTH=2070
miR397	AT1G29260	2.5	| Symbols: PEX7, ATPEX7 | peroxin 7 | chr1:10224815-10226205 FORWARD LENGTH=1391
miR397	AT4G33230	3	| Symbols: | Plant invertase/pectin methylesterase inhibitor superfamily | chr4:16026591-16028754 REVERSE LENGTH=1830
miR397	AT2G28940	2.5	| Symbols: | Protein kinase superfamily protein | chr2:12426710-12428685 REVERSE LENGTH=1539
miR397	AT2G25310	3	| Symbols: | Protein of unknown function (DUF2012) | chr2:10777101-10779226 REVERSE LENGTH=1071
miR397	AT3G06040	3	| Symbols: | Ribosomal protein L12/ ATP-dependent Clp protease adaptor protein ClpS family protein | chr3:1824485-1825642 REVERSE LENGTH=657
miR397	AT1G55310	2.5	| Symbols: SR33, ATSCL33, SCL33, At-SCL33 | SC35-like splicing factor 33 | chr1:20630065-20632885 FORWARD LENGTH=1072
miR397	AT5G64020	3	| Symbols: TBL14 | TRICHOME BIREFRINGENCE-LIKE 14 | chr5:25620308-25622573 REVERSE LENGTH=1683
miR397	AT1G62210	3	| Symbols: | unknown protein; FUNCTIONS IN: molecular_function unknown; INVOLVED IN: biological_process unknown; LOCATED IN: endomembrane system; Has 20 Blast hits to 18 proteins in 7 species: Archae - 0; Bacteria - 4; Metazoa - 7; Fungi - 0; Plants - 8; Viruses - 0; Other Eukaryotes - 1 (source: NCBI BLink). | chr1:22986002-22986861 FORWARD LENGTH=860
miR397	H. littoralis Contig24172	3	AIM1	3-hydroxyacyl-CoA dehydrogenase	plasmodesma cell wall peroxisome chloroplast	oxidoreductase activity, acting on the CH-OH group of donors, NAD or NADP as acceptor isomerase activity catalytic activity lyase activity 3-hydroxyacyl-CoA dehydrogenase activity dodecenoyl-CoA delta-isomerase activity 3-hydroxybutyryl-CoA epimerase activity coenzyme binding enoyl-CoA hydratase activity oxidoreductase activity	flower development fatty acid beta-oxidation metabolic process fatty acid metabolic process jasmonic acid biosynthetic process oxidation-reduction process lipid metabolic process
miR397	R. mangle E5XRSP401EUW0V	3	ATERDJ3A,TMS1	Putative DnaJ protein	endoplasmic reticulum lumen plasmodesma	oxidoreductase activity	response to high light intensity protein folding heat acclimation oxidation-reduction process response to hydrogen peroxide cellular response to heat pollen tube growth response to heat abscisic acid biosynthetic process
miR397	R. mangle Contig19231	3	ATGSTF8,ATGSTF5,GST6,GSTF8	Glutathione S-transferase F8, chloroplastic	nucleus thylakoid cytoplasm vacuolar membrane cytosol chloroplast envelope plastid stromule chloroplast chloroplast stroma	glutathione transferase activity glutathione binding peroxidase activity transferase activity oxidoreductase activity	response to cold response to stress defense response to bacterium oxidation-reduction process response to toxic substance toxin catabolic process response to karrikin defense response response to salt stress
miR397	H. littoralis Contig13574	3	CRY3	Cryptochrome DASH, chloroplastic/mitochondrial	plastid mitochondrion chloroplast	DNA binding FMN binding DNA photolyase activity	response to sucrose stimulus DNA repair flavonoid biosynthetic process protein-chromophore linkage response to UV-B
miR397	B. gymnorhiza BP939219	3	Cyclophilin-like peptidyl-prolyl cis-trans isomerase family protein	Single domain cyclophilin type peptidyl-prolyl cis-trans isomerase	endosome Golgi apparatus plasma membrane trans-Golgi network	peptidyl-prolyl cis-trans isomerase activity isomerase activity	protein folding protein peptidyl-prolyl isomerization
miR397	B. gymnorhiza BP940610	3	FLP1,YRE,CER3,WAX2	Protein ECERIFERUM 3	membrane endoplasmic reticulum integral to membrane endoplasmic reticulum membrane plasma membrane	iron ion binding oxidoreductase activity	very long-chain fatty acid metabolic process cuticle development pollen sperm cell differentiation wax biosynthetic process cuticle hydrocarbon biosynthetic process oxidation-reduction process alkane biosynthetic process fatty acid biosynthetic process
miR397	H. littoralis E6PJTYN03CYGC7	3	Galactose mutarotase-like superfamily protein	Aldose 1-epimerase	cytoplasmic membrane-bounded vesicle	carbohydrate binding aldose 1-epimerase activity isomerase activity catalytic activity	carbohydrate metabolic process hexose metabolic process
miR397	R. mangle Contig19688	3	Galactose mutarotase-like superfamily protein	Aldose 1-epimerase	cytoplasmic membrane-bounded vesicle	carbohydrate binding aldose 1-epimerase activity isomerase activity catalytic activity	carbohydrate metabolic process hexose metabolic process
miR397	R. mangle Contig24748	3	Mob1/phocein family protein	Putative uncharacterized protein At5g45550	nucleus		cell morphogenesis Golgi organization calcium ion transport cell growth microsporogenesis megasporogenesis Golgi vesicle transport response to salt stress embryo sac development
miR397	B. gymnorhiza BP944452	3	NIR1,NIR,ATHNIR	Ferredoxin--nitrite reductase, chloroplastic	membrane apoplast cytosol plastid mitochondrion chloroplast stroma chloroplast	metal ion binding heme binding ferredoxin-nitrite reductase activity 4 iron, 4 sulfur cluster binding iron-sulfur cluster binding nitrite reductase (NO-forming) activity oxidoreductase activity	nitrate assimilation cysteine biosynthetic process response to nitrate oxidation-reduction process nitrate transport
miR397	R. mangle Contig16568	2.5	Peptidase C78, ubiquitin fold modifier-specific peptidase 1/ 2	Putative uncharacterized protein	mitochondrion
miR397	H. littoralis Contig27296	3	Protein of unknown function (DUF1218)	cDNA clone:006-311-B09, full insert sequence	membrane cytoplasmic membrane-bounded vesicle
miR397	H. littoralis Contig31393	3	Protein of unknown function (DUF2012)	Uncharacterized protein	endoplasmic reticulum	carbohydrate binding
miR397	R. mangle E5XRSP401BTXZ7	3	Protein phosphatase 2C family protein	Probable protein phosphatase 2C 26	chloroplast stroma chloroplast	metal ion binding hydrolase activity phosphoprotein phosphatase activity catalytic activity	cellular response to light stimulus plastid organization rRNA processing protein autophosphorylation peptidyl-threonine dephosphorylation photosystem II assembly thylakoid membrane organization regulation of proton transport
miR397	R. mangle Contig10606	3		Putative uncharacterized protein	cytoplasmic membrane-bounded vesicle	carbohydrate binding
miR397	H. littoralis Contig4506	3	Tetraspanin family protein	Tetraspanin-18	membrane vacuolar membrane integral to membrane vacuole		regulation of defense response systemic acquired resistance
miR397	H. littoralis Contig6364	3	unknown protein
miR398	AT2G33410	3	| Symbols: | RNA-binding (RRM/RBD/RNP motifs) family protein | chr2:14155871-14157762 FORWARD LENGTH=1756
miR398	AT1G36078	3	| Symbols: | unknown protein; FUNCTIONS IN: molecular_function unknown; INVOLVED IN: biological_process unknown; LOCATED IN: cellular_component unknown; Has 0 Blast hits to 0 proteins in 0 species (source: NCBI BLink). | chr1:13481665-13482785 REVERSE LENGTH=454
miR398	B. gymnorhiza BP945540	3	CSD1	Superoxide dismutase [Cu-Zn]	cytosol	superoxide dismutase activity metal ion binding oxidoreductase activity	superoxide metabolic process cellular response to sucrose stimulus defense response to bacterium response to iron ion cellular response to copper ion response to copper ion response to ozone oxidation-reduction process cellular response to oxidative stress cellular response to light intensity response to salt stress cellular response to salt stress gene silencing by miRNA cellular response to UV-…
miR399	AT1G18090	3	| Symbols: | 5'-3' exonuclease family protein | chr1:6224504-6227822 FORWARD LENGTH=1876
miR399	AT1G28670	3	| Symbols: ARAB-1 | GDSL-like Lipase/Acylhydrolase superfamily protein | chr1:10074507-10076344 REVERSE LENGTH=1411
miR399	AT5G43280	3	| Symbols: ATDCI1, DCI1 | delta(3,5),delta(2,4)-dienoyl-CoA isomerase 1 | chr5:17367888-17369314 FORWARD LENGTH=1097
miR399	AT5G36150	3	| Symbols: ATPEN3, PEN3 | putative pentacyclic triterpene synthase 3 | chr5:14220737-14225422 REVERSE LENGTH=2283
miR399	AT4G14180	3	| Symbols: AtPRD1, PRD1 | putative recombination initiation defect 1 | chr4:8178330-8183515 FORWARD LENGTH=3807
miR399	AT5G09730	3	| Symbols: BXL3, ATBXL3, XYL3, ATBX3, BX3 | beta-xylosidase 3 | chr5:3015247-3018262 REVERSE LENGTH=2430
miR399	AT3G20940	3	| Symbols: CYP705A30 | cytochrome P450, family 705, subfamily A, polypeptide 30 | chr3:7339717-7341655 FORWARD LENGTH=1724
miR399	AT4G32940	2.5	| Symbols: GAMMA-VPE, GAMMAVPE | gamma vacuolar processing enzyme | chr4:15900270-15903268 REVERSE LENGTH=1879
miR399	AT1G28660	3	| Symbols: | GDSL-like Lipase/Acylhydrolase superfamily protein | chr1:10071712-10073388 REVERSE LENGTH=1310
miR399	AT1G27750	3	| Symbols: | nucleic acid binding | chr1:9657385-9661958 FORWARD LENGTH=3476
miR399	AT4G25960	3	| Symbols: PGP2 | P-glycoprotein 2 | chr4:13177409-13183631 FORWARD LENGTH=4057
miR399	AT1G21650	3	| Symbols: SECA2 | Preprotein translocase SecA family protein | chr1:7592854-7600639 REVERSE LENGTH=3263
miR399	AT2G26900	2.5	| Symbols: | Sodium Bile acid symporter family | chr2:11474952-11477944 REVERSE LENGTH=1508
miR399	AT1G78500	3	| Symbols: | Terpenoid cyclases family protein | chr1:29531646-29535177 FORWARD LENGTH=2304
miR399	AT3G43867	3	| Symbols: | transposable element gene | chr3:15721998-15726638 REVERSE LENGTH=4641
miR399	AT4G09745	2.5	| Symbols: | transposable element gene | chr4:6145987-6146574 REVERSE LENGTH=588
miR399	AT3G14735	3	| Symbols: U6-1 | U6-1; snRNA | chr3:4951285-4952077 FORWARD LENGTH=793
miR399	AT2G33770	2.5	| Symbols: UBC24, ATUBC24, PHO2 | phosphate 2 | chr2:14277558-14283040 REVERSE LENGTH=4103
miR399	AT1G49870	3	| Symbols: | unknown protein; LOCATED IN: chloroplast; EXPRESSED IN: 10 plant structures; EXPRESSED DURING: F mature embryo stage, petal differentiation and expansion stage, E expanded cotyledon stage, D bilateral stage; Has 6518 Blast hits to 5022 proteins in 522 species: Archae - 49; Bacteria - 635; Metazoa - 3264; Fungi - 379; Plants - 242; Viruses - 9; Other Eukaryotes - 1940 (source: NCBI BL…
miR399	AT1G21270	2.5	| Symbols: WAK2 | wall-associated kinase 2 | chr1:7444931-7447549 FORWARD LENGTH=2469
miR399	B. gymnorhiza BP944431	3
miR399	H. littoralis Contig28944	3	ALDH3H1,ALDH4	Aldehyde dehydrogenase family 3 member H1	membrane endoplasmic reticulum plasmodesma Golgi apparatus plastid vacuole	oxidoreductase activity, acting on the aldehyde or oxo group of donors, NAD or NADP as acceptor 3-chloroallyl aldehyde dehydrogenase activity oxidoreductase activity aldehyde dehydrogenase [NAD(P)+] activity aldehyde dehydrogenase (NAD) activity	cellular aldehyde metabolic process metabolic process response to salt stress response to stress oxidation-reduction process response to abscisic acid stimulus response to desiccation
miR399	H. littoralis E5VR0NL01D6I2W	3	alpha/beta-Hydrolases superfamily protein	Putative phospholipase	plasma membrane		chromatin silencing histone H3-K9 methylation
miR399	H. littoralis Contig26682	2.5	ATNIC1,NIC1	Putative uncharacterized protein At2g22570		nicotinamidase activity catalytic activity	pyridine nucleotide salvage metabolic process response to abscisic acid stimulus
miR399	B. gymnorhiza BP953148	3	Beta-glucosidase, GBA2 type family protein	Non-lysosomal glucosylceramidase	membrane Golgi apparatus integral to membrane plasma membrane	hydrolase activity catalytic activity glucosylceramidase activity hydrolase activity, acting on glycosyl bonds	metabolic process sphingolipid metabolic process glucosylceramide catabolic process lipid metabolic process
miR399	R. mangle Contig1468	3	CPR30	F-box protein CPR30	nucleus cytoplasm	protein binding	plant-type hypersensitive response defense response negative regulation of protein catabolic process protein ubiquitination negative regulation of defense response
miR399	R. mangle Contig23656	3	FAD-binding Berberine family protein	FAD-binding and BBE domain-containing protein	Golgi apparatus plasma membrane	oxidoreductase activity, acting on CH-OH group of donors UDP-N-acetylmuramate dehydrogenase activity flavin adenine dinucleotide binding catalytic activity oxidoreductase activity	oxidation-reduction process
miR399	H. littoralis E5QILSR02BBGIM	2.5	INV-E,At-A/N-InvE	cDNA clone:J023110M10, full insert sequence	plastid chloroplast	glycopeptide alpha-N-acetylgalactosaminidase activity catalytic activity	cotyledon development starch metabolic process
miR399	H. littoralis Contig27563	3	IQD29	Protein IQ-domain 29	plasma membrane
miR399	H. littoralis Contig7314	3	Kinesin motor family protein	Putative kinesin heavy chain	microtubule kinesin complex	metal ion binding ATP binding nucleotide binding zinc ion binding microtubule motor activity microtubule binding	circadian rhythm microtubule-based movement starch metabolic process
miR399	H. littoralis E5VR0NL01C3W5B	2	LOX6	Lipoxygenase 6, chloroplastic	plastid plasma membrane chloroplast	oxidoreductase activity, acting on single donors with incorporation of molecular oxygen, incorporation of two atoms of oxygen metal ion binding iron ion binding dioxygenase activity oxidoreductase activity linoleate 13S-lipoxygenase activity	response to wounding lipid oxidation oxidation-reduction process fatty acid metabolic process jasmonic acid biosynthetic process fatty acid biosynthetic process oxylipin biosynthetic process lipid metabolic process
miR399	B. gymnorhiza BP947930	3	LPP3,ATLPP3	Putative lipid phosphate phosphatase 3, chloroplastic	membrane integral to plasma membrane integral to membrane plastid plasma membrane chloroplast membrane chloroplast	hydrolase activity phosphatidate phosphatase activity catalytic activity	phospholipid metabolic process
miR399	H. littoralis E6PJTYN03C37U7	3	Peptidase M1 family protein	Putative uncharacterized protein	membrane apoplast cytoplasmic membrane-bounded vesicle vacuole cytosol chloroplast envelope plasma membrane chloroplast chloroplast stroma	metallopeptidase activity zinc ion binding drug transmembrane transporter activity antiporter activity	transmembrane transport response to cadmium ion proteolysis methylglyoxal catabolic process to D-lactate drug transmembrane transport
miR399	H. littoralis Contig21220	3	protein kinase C-like zinc finger protein	PDI-like protein	nucleus	protein-disulfide reductase activity antioxidant activity DNA binding thioredoxin-disulfide reductase activity oxidoreductase activity	oxidation-reduction process cell redox homeostasis
miR399	R. mangle E5XRSP401AYQY1	3	Protein of unknown function (DUF1666)	Uncharacterized protein	ribosome plasmodesma intracellular	structural constituent of ribosome	translation
miR399	B. gymnorhiza BP943725	3		Putative uncharacterized protein	plastid
miR399	R. mangle Contig25290	3	SBE2.2	1,4-alpha-glucan-branching enzyme 2-2, chloroplastic/amyloplastic	amyloplast plastid chloroplast stroma chloroplast	cation binding hydrolase activity, hydrolyzing O-glycosyl compounds transferase activity, transferring glycosyl groups 1,4-alpha-glucan branching enzyme activity transferase activity catalytic activity	cellular response to light stimulus cellular response to sucrose stimulus starch metabolic process maltose metabolic process glucosinolate metabolic process isopentenyl diphosphate biosynthetic process, methylerythritol 4-phosphate pathway cellular response to glucose stimulus starch biosynthetic process glycogen biosynthetic process pentose-phosphate shunt amylopectin biosynthetic process cellul…
miR399	B. gymnorhiza BP940302	3	unknown protein	cDNA clone:J013161N21, full insert sequence	chloroplast thylakoid membrane plastid chloroplast		biological_process
miR399	B. gymnorhiza BP951582	3	unknown protein	cDNA, clone: J065213I02, full insert sequence	plastid
miR403	AT1G31280	0	| Symbols: AGO2 | Argonaute family protein | chr1:11181711-11185344 FORWARD LENGTH=3343
miR403	AT5G10530	3	| Symbols: | Concanavalin A-like lectin protein kinase family protein | chr5:3324978-3326933 REVERSE LENGTH=1956
miR403	AT3G26190	3	| Symbols: CYP71B21 | cytochrome P450, family 71, subfamily B, polypeptide 21 | chr3:9583465-9585109 REVERSE LENGTH=1536
miR403	AT2G27385	3	| Symbols: | Pollen Ole e 1 allergen and extensin family protein | chr2:11716496-11717330 REVERSE LENGTH=735
miR403	AT4G31170	3	| Symbols: | Protein kinase superfamily protein | chr4:15153182-15155118 REVERSE LENGTH=1254
miR403	AT1G03060	3	| Symbols: SPI | Beige/BEACH domain ;WD domain, G-beta repeat protein | chr1:712473-726891 REVERSE LENGTH=11304
miR403	AT5G33381	3	| Symbols: | transposable element gene | chr5:12610179-12615470 FORWARD LENGTH=5292
miR403	AT1G77550	3	| Symbols: | tubulin-tyrosine ligases;tubulin-tyrosine ligases | chr1:29138299-29143011 REVERSE LENGTH=2805
miR403	R. mangle Contig22751	3	Single-stranded nucleic acid binding R3H protein	Single-stranded nucleic acid binding R3H protein	nucleic acid binding		chlorophyll biosynthetic process
miR408	AT2G02850	1	| Symbols: ARPN | plantacyanin | chr2:826404-827812 REVERSE LENGTH=708
miR408	H. littoralis Contig30420	2.5	ARPN	Copper binding protein 6	apoplast	electron carrier activity copper ion binding	pollination anther development
miR408	R. mangle Contig23879	3	unknown protein	Uncharacterized protein			sterol biosynthetic process brassinosteroid biosynthetic process acetyl-CoA metabolic process
miR482	AT1G62630	1	| Symbols: | Disease resistance protein (CC-NBS-LRR class) family | chr1:23185912-23188593 FORWARD LENGTH=2682
miR482	AT1G63350	1	| Symbols: | Disease resistance protein (CC-NBS-LRR class) family | chr1:23494935-23497631 REVERSE LENGTH=2697
miR482	AT1G63360	1	| Symbols: | Disease resistance protein (CC-NBS-LRR class) family | chr1:23499515-23502169 REVERSE LENGTH=2655
miR482	AT1G27180	3	| Symbols: | disease resistance protein (TIR-NBS-LRR class), putative | chr1:9439859-9446106 FORWARD LENGTH=4959
miR482	AT5G05400	3	| Symbols: | LRR and NB-ARC domains-containing disease resistance protein | chr5:1597745-1600369 REVERSE LENGTH=2625
miR482	AT4G24680	2.5	| Symbols: MOS1 | modifier of snc1 | chr4:12732678-12740051 FORWARD LENGTH=4763
miR482	AT1G01910	3	| Symbols: | P-loop containing nucleoside triphosphate hydrolases superfamily protein | chr1:313210-315902 REVERSE LENGTH=1519
miR482	AT3G49730	2.5	| Symbols: | Tetratricopeptide repeat (TPR)-like superfamily protein | chr3:18445730-18447646 REVERSE LENGTH=1917
miR482	AT1G27170	3	| Symbols: | transmembrane receptors;ATP binding | chr1:9434559-9439417 FORWARD LENGTH=4512
miR482	B. gymnorhiza DB995090	3
miR482	B. gymnorhiza DB995252	1.5	ATB5-B,B5#3,ATCB5-D,CB5-D	Cytochrome B5 isoform D	membrane endoplasmic reticulum integral to membrane endoplasmic reticulum membrane	metal ion binding heme binding	sterol biosynthetic process defense response to bacterium oxidation-reduction process pentacyclic triterpenoid biosynthetic process
miR482	H. littoralis Contig1868	2.5	ATP synthase alpha/beta family protein	ATP synthase subunit beta	membrane proton-transporting ATP synthase complex, catalytic core F(1) proton-transporting two-sector ATPase complex, catalytic domain mitochondrial proton-transporting ATP synthase complex mitochondrial proton-transporting ATP synthase complex, catalytic core F(1) mitochondrion	hydrolase activity, acting on acid anhydrides, catalyzing transmembrane movement of substances ATP binding copper ion binding nucleotide binding nucleoside-triphosphatase activity proton-transporting ATP synthase activity, rotational mechanism ATPase activity	ATP metabolic process transport ion transport ATP biosynthetic process ATP synthesis coupled proton transport response to cadmium ion ATP hydrolysis coupled proton transport ATP catabolic process proton transport
miR482	B. gymnorhiza BP939211	2.5	B5#4,ATCB5-B,CB5-B	Cytochrome b5 isoform B	membrane endoplasmic reticulum integral to membrane endoplasmic reticulum membrane	metal ion binding heme binding protein binding	sterol biosynthetic process oxidation-reduction process alkane biosynthetic process pentacyclic triterpenoid biosynthetic process
miR482	B. gymnorhiza DB991323	3		Leucine-rich repeat extensin-like protein 3	plant-type cell wall plasmodesma cell wall extracellular region	structural constituent of cell wall protein binding
miR482	B. gymnorhiza BP950567	3	MT2A,ATMT-K,ATMT-1	Metallothionein-like protein 2A		metal ion binding copper ion binding	cellular copper ion homeostasis
miR482	B. gymnorhiza BP942257	3		Proline-rich protein 3	plasmodesma cell wall extracellular region		cellular response to auxin stimulus anatomical structure morphogenesis lateral root development cellular response to calcium ion starvation root hair elongation root development cellular developmental process root hair cell differentiation developmental growth trichoblast differentiation cellular response to ethylene stimulus
miR482	B. gymnorhiza DB994372	3		Putative uncharacterized protein	COPII vesicle coat plastid	zinc ion binding	intracellular protein transport transport ER to Golgi vesicle-mediated transport protein transport
miR482	R. mangle E5XRSP401D02Y4	2.5	Tetratricopeptide repeat (TPR)-like superfamily protein	Pentatricopeptide repeat-containing protein At3g49730			reciprocal meiotic recombination embryo sac egg cell differentiation cytokinin biosynthetic process
miR528	AT1G80370	3	| Symbols: CYCA2;4 | Cyclin A2;4 | chr1:30213705-30216861 FORWARD LENGTH=1588
miR528	AT5G17710	3	| Symbols: EMB1241 | Co-chaperone GrpE family protein | chr5:5839343-5841728 REVERSE LENGTH=1287
miR528	AT4G38170	3	| Symbols: FRS9 | FAR1-related sequence 9 | chr4:17904558-17906821 FORWARD LENGTH=2075
miR528	AT5G03560	3	| Symbols: | Tetratricopeptide repeat (TPR)-like superfamily protein | chr5:901323-902748 REVERSE LENGTH=1250
miR528	AT2G04290	3	| Symbols: | transposable element gene | chr2:1485408-1490783 REVERSE LENGTH=5376
miR528	AT5G34846	3	| Symbols: | transposable element gene | chr5:13041710-13043929 REVERSE LENGTH=2220
miR528	AT4G30160	3	| Symbols: VLN4, ATVLN4 | villin 4 | chr4:14753349-14760189 FORWARD LENGTH=3993
miR528	AT5G62380	3	| Symbols: VND6, ANAC101, NAC101 | NAC-domain protein 101 | chr5:25050684-25051858 FORWARD LENGTH=1047
miR528	H. littoralis Contig22894	3	ATNUDT13,ATNUDX13,NUDX13	Nudix hydrolase 13, mitochondrial	mitochondrion	metal ion binding bis(5'-adenosyl)-pentaphosphatase activity hydrolase activity
miR528	R. mangle Contig13927	3	ATNUDT2,ATNUDX2,NUDT2	cDNA clone:J023074C15, full insert sequence	plastid	hydrolase activity
miR528	R. mangle Contig25373	3	ATNUDT2,ATNUDX2,NUDT2	cDNA clone:J023074C15, full insert sequence	plastid	hydrolase activity
miR528	B. gymnorhiza BP945924	3	Bifunctional inhibitor/lipid-transfer protein/seed storage 2S albumin superfamily protein	PEARLI 1 protein	plant-type cell wall		defense response to fungus defense response, incompatible interaction protein targeting to membrane negative regulation of programmed cell death response to cold defense response to bacterium regulation of plant-type hypersensitive response response to abscisic acid stimulus amino acid transport salicylic acid mediated signaling pathway photosynthesis, light reaction response to salt stress salic…
miR528	H. littoralis Contig27646	2.5		cDNA clone:002-150-F03, full insert sequence	plastid
miR528	R. mangle E5XRSP401DLQN0	2.5	Protein of unknown function (DUF1218)	Putative uncharacterized protein	membrane cytoplasmic membrane-bounded vesicle
miR528	H. littoralis Contig29599	2.5		Putative uncharacterized protein	plastid
miR528	H. littoralis Contig27971	3	RING/U-box superfamily protein	RING/U-box domain-containing protein		metal ion binding zinc ion binding	telomere maintenance in response to DNA damage DNA metabolic process response to gamma radiation meiotic DNA double-strand break formation meiosis reciprocal meiotic recombination sister chromatid cohesion regulation of telomere maintenance DNA recombination regulation of chromosome organization meiotic chromosome segregation
miR528	H. littoralis Contig29895	3	SAUR-like auxin-responsive protein family	SAUR-like auxin-responsive protein		response to chitin chlorophyll biosynthetic process
miR530	AT2G30130	3	| Symbols: ASL5, LBD12, PCK1 | Lateral organ boundaries (LOB) domain family protein | chr2:12868630-12869724 FORWARD LENGTH=732
miR530	AT2G29130	3	| Symbols: LAC2, ATLAC2 | laccase 2 | chr2:12524889-12527747 REVERSE LENGTH=2070
miR530	AT1G14520	3	| Symbols: MIOX1 | myo-inositol oxygenase 1 | chr1:4968142-4970007 REVERSE LENGTH=1217
miR530	AT3G60540	3	| Symbols: | Preprotein translocase Sec, Sec61-beta subunit protein | chr3:22374963-22375865 REVERSE LENGTH=903
miR530	AT3G28790	3	| Symbols: | Protein of unknown function (DUF1216) | chr3:10813331-10815699 REVERSE LENGTH=2184
miR530	AT2G35330	2.5	| Symbols: | RING/U-box superfamily protein | chr2:14868992-14871928 FORWARD LENGTH=2494
miR530	AT2G45070	3	| Symbols: SEC61 BETA | Preprotein translocase Sec, Sec61-beta subunit protein | chr2:18587082-18588259 REVERSE LENGTH=458
miR530	AT1G07470	2.5	| Symbols: | Transcription factor IIA, alpha/beta subunit | chr1:2291457-2294588 FORWARD LENGTH=1538
miR530	AT1G07480	2.5	| Symbols: | Transcription factor IIA, alpha/beta subunit | chr1:2296023-2299470 REVERSE LENGTH=1972
miR530	AT1G39270	3	| Symbols: | transposable element gene | chr1:14598690-14604275 REVERSE LENGTH=5586
miR530	B. gymnorhiza BP948764	3
miR530	H. littoralis E6PJTYN03C7I2T	3	TIC	Uncharacterized protein At3g22380.2	nucleus		regulation of circadian rhythm long-day photoperiodism, flowering response to red or far red light
miR530	R. mangle Contig19555	3	Transcription factor IIA, alpha/beta subunit
miR535	AT5G65950	2.5	| Symbols: | FUNCTIONS IN: molecular_function unknown; INVOLVED IN: biological_process unknown; LOCATED IN: cellular_component unknown; EXPRESSED IN: 25 plant structures; EXPRESSED DURING: 15 growth stages; CONTAINS InterPro DOMAIN/s: Protein of unknown function DUF1683, C-terminal (InterPro:IPR012880), Foie gras liver health family 1 (InterPro:IPR021773); Has 30201 Blast hits to 17322 proteins i…
miR535	AT1G63660	3	| Symbols: | GMP synthase (glutamine-hydrolyzing), putative / glutamine amidotransferase, putative | chr1:23603939-23607275 REVERSE LENGTH=1983
miR828	AT5G60730	3	| Symbols: | Anion-transporting ATPase | chr5:24422735-24425492 FORWARD LENGTH=1419
miR828	AT3G28910	3	| Symbols: ATMYB30, MYB30 | myb domain protein 30 | chr3:10911157-10913190 FORWARD LENGTH=1592
miR828	AT5G52600	1.5	| Symbols: AtMYB82, MYB82 | myb domain protein 82 | chr5:21343102-21343968 REVERSE LENGTH=701
miR828	AT5G16770	2.5	| Symbols: AtMYB9, MYB9 | myb domain protein 9 | chr5:5514884-5516936 FORWARD LENGTH=1284
miR828	AT1G66370	1.5	| Symbols: MYB113, AtMYB113 | myb domain protein 113 | chr1:24753634-24754604 FORWARD LENGTH=741
miR828	AT1G66380	2.5	| Symbols: MYB114, AtMYB114 | myb domain protein 114 | chr1:24757413-24758490 FORWARD LENGTH=420
miR828	AT5G40330	3	| Symbols: MYB23, ATMYB23, ATMYBRTF | myb domain protein 23 | chr5:16127725-16129655 FORWARD LENGTH=971
miR828	AT4G17785	2.5	| Symbols: MYB39 | myb domain protein 39 | chr4:9881635-9883432 REVERSE LENGTH=1379
miR828	AT5G10280	3	| Symbols: MYB92, ATMYB92, ATMYB64 | myb domain protein 92 | chr5:3232569-3234210 FORWARD LENGTH=1466
miR828	AT3G25795	0	| Symbols: | other RNA | chr3:9417551-9418705 REVERSE LENGTH=1155
miR828	AT1G56650	2.5	| Symbols: PAP1, MYB75, SIAA1, ATMYB75 | production of anthocyanin pigment 1 | chr1:21233595-21235137 REVERSE LENGTH=914
miR828	AT1G74260	2	| Symbols: PUR4 | purine biosynthesis 4 | chr1:27922833-27927904 REVERSE LENGTH=4536
miR828	AT1G68650	3	| Symbols: | Uncharacterized protein family (UPF0016) | chr1:25775741-25777874 FORWARD LENGTH=962
miR828	AT4G15710	3	| Symbols: | unknown protein; Has 18 Blast hits to 18 proteins in 2 species: Archae - 0; Bacteria - 0; Metazoa - 0; Fungi - 0; Plants - 18; Viruses - 0; Other Eukaryotes - 0 (source: NCBI BLink). | chr4:8940292-8940858 FORWARD LENGTH=426
miR828	B. gymnorhiza BP941305	3	AT hook motif DNA-binding family protein	AT-hook DNA-binding protein	nucleus	DNA binding transcription regulatory region sequence-specific DNA binding	seed trichome initiation negative regulation of sequence-specific DNA binding transcription factor activity
miR828	R. mangle E5XRSP401C49VB	2	AtMYB82,MYB82	MYB-like DNA-binding domain protein		DNA binding chromatin binding	regulation of transcription, DNA-dependent seed trichome elongation seed trichome initiation positive regulation of transcription, DNA-dependent
miR828	H. littoralis Contig11819	1		Myb-like transcription factor Myb 3	nucleus	DNA binding chromatin binding	proanthocyanidin biosynthetic process response to osmotic stress fatty acid biosynthetic process
miR828	H. littoralis Contig17109	3	Ribonuclease inhibitor	cDNA clone:J023077K22, full insert sequence	cytoplasmic membrane-bounded vesicle
miR828	R. mangle Contig22082	3	SNF4,ATSNF4	Sucrose nonfermenting 4-like protein	nucleus cytoplasm	protein binding protein serine/threonine kinase activity adenyl nucleotide binding protein kinase activator activity	positive regulation of protein kinase activity carbohydrate metabolic process cellular response to glucose starvation protein autophosphorylation
miR828	R. mangle E5XRSP401CXE2F	2	unknown protein	Uncharacterized protein	vacuole
miR858	AT2G26950	2	| Symbols: AtMYB104, MYB104 | myb domain protein 104 | chr2:11500721-11502136 REVERSE LENGTH=1212
miR858	AT1G06180	2	| Symbols: ATMYB13, ATMYBLFGN, MYB13 | myb domain protein 13 | chr1:1889408-1891158 FORWARD LENGTH=912
miR858	AT5G14340	2.5	| Symbols: AtMYB40, MYB40 | myb domain protein 40 | chr5:4623367-4624847 FORWARD LENGTH=860
miR858	AT1G79180	2	| Symbols: ATMYB63, MYB63 | myb domain protein 63 | chr1:29786495-29787802 FORWARD LENGTH=1112
miR858	AT3G11440	2.5	| Symbols: ATMYB65, MYB65 | myb domain protein 65 | chr3:3602093-3605104 FORWARD LENGTH=2015
miR858	AT4G09460	2.5	| Symbols: AtMYB6, MYB6 | myb domain protein 6 | chr4:5992966-5994258 FORWARD LENGTH=984
miR858	AT1G34670	2.5	| Symbols: AtMYB93, MYB93 | myb domain protein 93 | chr1:12709128-12710423 FORWARD LENGTH=1098
miR858	AT1G71030	2.5	| Symbols: ATMYBL2, MYBL2 | MYB-like 2 | chr1:26795123-26796364 REVERSE LENGTH=986
miR858	AT1G17760	2.5	| Symbols: CSTF77, ATCSTF77 | Tetratricopeptide repeat (TPR)-like superfamily protein | chr1:6110107-6116617 REVERSE LENGTH=2652
miR858	AT5G49330	2	| Symbols: MYB111, ATMYB111, PFG3 | myb domain protein 111 | chr5:19998952-20001378 REVERSE LENGTH=1309
miR858	AT2G47460	2	| Symbols: MYB12, ATMYB12, PFG1 | myb domain protein 12 | chr2:19476337-19479478 FORWARD LENGTH=1453
miR858	AT1G66230	2	| Symbols: MYB20, AtMYB20 | myb domain protein 20 | chr1:24677154-24678415 FORWARD LENGTH=1186
miR858	AT4G12350	2	| Symbols: MYB42, AtMYB42 | myb domain protein 42 | chr4:7324912-7326636 FORWARD LENGTH=861
miR858	AT3G46130	3	| Symbols: MYB48 | myb domain protein 48 | chr3:16945525-16946376 FORWARD LENGTH=711
miR858	AT3G08500	1.5	| Symbols: MYB83, AtMYB83 | myb domain protein 83 | chr3:2576794-2578246 REVERSE LENGTH=1370
miR858	AT5G35550	1.5	| Symbols: TT2, ATMYB123, MYB123, ATTT2 | Duplicated homeodomain-like superfamily protein | chr5:13726743-13727860 FORWARD LENGTH=972
miR858	AT5G05800	3	| Symbols: | unknown protein; BEST Arabidopsis thaliana protein match is: unknown protein (TAIR:AT3G11290.1); Has 1807 Blast hits to 1807 proteins in 277 species: Archae - 0; Bacteria - 0; Metazoa - 736; Fungi - 347; Plants - 385; Viruses - 0; Other Eukaryotes - 339 (source: NCBI BLink). | chr5:1743086-1745245 REVERSE LENGTH=1637
miR858	B. gymnorhiza BP949954	3
miR858	H. littoralis Contig27402	2	AtMYB40,MYB40	Myb domain protein 40		DNA binding chromatin binding sequence-specific DNA binding transcription factor activity	regulation of transcription, DNA-dependent
miR858	R. mangle Contig23341	1.5	ATMYB4,MYB4	GHMYB36		DNA binding chromatin binding	secondary cell wall biogenesis involved in seed trichome differentiation
miR858	B. gymnorhiza BP945347	2.5	ATMYB4,MYB4	Myb-like transcription factor 1		DNA binding chromatin binding	seed trichome elongation regulation of transcription, DNA-dependent
miR858	R. mangle Contig25481	3	ATMYB5,MYB5	GHMYB36		DNA binding chromatin binding	secondary cell wall biogenesis involved in seed trichome differentiation
miR858	R. mangle Contig22732	3	ATMYB5,MYB5	Myb-like transcription factor 5		DNA binding chromatin binding	seed trichome elongation regulation of transcription, DNA-dependent
miR858	R. mangle E5XRSP401C49VB	1.5	AtMYB82,MYB82	MYB-like DNA-binding domain protein		DNA binding chromatin binding	regulation of transcription, DNA-dependent seed trichome elongation seed trichome initiation positive regulation of transcription, DNA-dependent
miR858	H. littoralis E5VR0NL01D7G25	3	AtMYB9,MYB9	Myb domain protein 9	DNA binding chromatin binding sequence-specific DNA binding transcription factor activity	regulation of transcription, DNA-dependent response to abscisic acid stimulus
miR858	R. mangle E5XRSP401CCY3A	3	MYB43,AtMYB43	Transcription factor	nucleus	DNA binding chromatin binding sequence-specific DNA binding transcription factor activity	glucuronoxylan metabolic process regulation of transcription, DNA-dependent regulation of secondary cell wall biogenesis xylan biosynthetic process response to abscisic acid stimulus
miR858	B. gymnorhiza BP949733	3	Phosphoinositide phosphatase family protein	Phosphoinositide phosphatase SAC2	membrane vacuolar membrane vacuole	hydrolase activity phosphoric ester hydrolase activity	inositol phosphate dephosphorylation inositol trisphosphate metabolic process
miR1507	AT4G01760	2	| Symbols: | Cysteine/Histidine-rich C1 domain family protein | chr4:759131-761134 REVERSE LENGTH=2004
miR1507	AT5G26190	2	| Symbols: | Cysteine/Histidine-rich C1 domain family protein | chr5:9153628-9155298 REVERSE LENGTH=1671
miR1507	AT4G24590	2.5	| Symbols: | unknown protein; BEST Arabidopsis thaliana protein match is: unknown protein (TAIR:AT5G49710.3); Has 105 Blast hits to 105 proteins in 26 species: Archae - 0; Bacteria - 0; Metazoa - 8; Fungi - 3; Plants - 85; Viruses - 0; Other Eukaryotes - 9 (source: NCBI BLink). | chr4:12696538-12698218 FORWARD LENGTH=1021
miR1507	B. gymnorhiza BP953330	3	AtIDD2,IDD2	Zinc finger protein		metal ion binding sequence-specific DNA binding transcription factor activity nucleic acid binding	protein targeting to membrane MAPK cascade cell differentiation systemic acquired resistance, salicylic acid mediated signaling pathway regulation of transcription, DNA-dependent leaf morphogenesis positive regulation of transcription, DNA-dependent regulation of protein dephosphorylation regulation of plant-type hypersensitive response jasmonic acid mediated signaling pathway regulation of hydro…
miR1507	B. gymnorhiza DB994236	3		Pollen-specific leucine-rich repeat extensin-like protein 3	cell wall extracellular region	structural constituent of cell wall
miR2111	AT2G19590	2.5	| Symbols: ACO1, ATACO1 | ACC oxidase 1 | chr2:8475966-8477502 REVERSE LENGTH=1354
miR2111	AT5G52010	2.5	| Symbols: | C2H2-like zinc finger protein | chr5:21121483-21122985 REVERSE LENGTH=1503
miR2111	AT1G07010	2	| Symbols: | Calcineurin-like metallo-phosphoesterase superfamily protein | chr1:2152887-2155269 FORWARD LENGTH=1533
miR2111	AT5G45060	3	| Symbols: | Disease resistance protein (TIR-NBS-LRR class) family | chr5:18182038-18186495 FORWARD LENGTH=3926
miR2111	AT3G27150	1	| Symbols: | Galactose oxidase/kelch repeat superfamily protein | chr3:10009442-10011641 REVERSE LENGTH=1632
miR2111	AT1G25550	3	| Symbols: | myb-like transcription factor family protein | chr1:8976434-8978093 FORWARD LENGTH=1396
miR2111	R. mangle Contig2396	0.5	Galactose oxidase/kelch repeat superfamily protein	F-box/kelch-repeat protein At3g27150	nucleus		cellular response to iron ion starvation transition metal ion transport iron ion transport response to nitrate nitrate transport cytokinin biosynthetic process
miR2111	H. littoralis Contig31576	3	Haloacid dehalogenase-like hydrolase (HAD) superfamily protein	Ripening-related protein-like hydrolase-like		hydrolase activity	metabolic process proline transport
miR2111	R. mangle Contig15594	3	Transport protein particle (TRAPP) component	Transport protein particle (TRAPP) component	Golgi vesicle transport cellulose biosynthetic process
miR2111	R. mangle Contig16554	3	unknown protein	Uncharacterized protein	cytosol
bgy-miR1001	B. gymnorhiza BP940488	3	Symbols: CKB3 | casein kinase II beta chain 3	Putative casein kinase II subunit beta-4	nucleus; cytoplasm	protein serine/threonine kinase activity	circaian rhythm; positive regulation o circadian rhythm; photoperiodism, flowering
